# Supplementary material for: The RNA Helicases AtMTR4 and HEN2 Target Specific Subsets of Nuclear Transcripts for Degradation by the Nuclear Exosome in Arabidopsis thaliana
Source: PLoS Genet. 2014 Aug 21;10(8):e1004564. doi: 10.1371/journal.pgen.1004564 (PMC4140647; doi:10.1371/journal.pgen.1004564)
Supplement: Dataset S1 — Seqmonk file to visualize the location of significantly upregulated probes in the Arabidopsis genome, and instructions for opening the file using the free seqmonk software. (ZIP) [file pgen.1004564.s001.zip]

Archive with 2 entries (2 files):
- dataset S1_aligned probes.smk
- readme_intructions to dataset S1.txt
