# Supplementary material for: The RNA Helicases AtMTR4 and HEN2 Target Specific Subsets of Nuclear Transcripts for Degradation by the Nuclear Exosome in Arabidopsis thaliana
Source: PLoS Genet. 2014 Aug 21;10(8):e1004564. doi: 10.1371/journal.pgen.1004564 (PMC4140647; doi:10.1371/journal.pgen.1004564)
Supplement: Dataset S1 — Seqmonk file to visualize the location of significantly upregulated probes in the Arabidopsis genome, and instructions for opening the file using the free seqmonk software. (ZIP) [file pgen.1004564.s001.zip › dataset S1_aligned probes.smk]

SeqMonk Data Version	14
Genome	Arabidopsis thaliana	TAIR10
Features	8
gene
mRNA
CDS
miRNA
pseudogene
rRNA
snoRNA
snRNA
Samples	2
hen2.bam	/Users/hzuber/Documents/heike paper/TILING_vsHZ/files for suppl/rev_files/hen2_upprobes_seq.bam	
mtr4.bam	/Users/hzuber/Documents/heike paper/TILING_vsHZ/files for suppl/rev_files/mtr4_upprobes_seq.bam	
1350	hen2.bam
1	390
-4611470670914549891
-4611470353086969837
-9222143311135327529
-9222143046994838700
-9222142585285854175
-9222142284638143305
-9222142001170301644
-9222141563083637242
-9222141296795664765
-9222140963935699170
-9222138747732573409
-4610065084884220859
-4610064812153797443
-9221491719499064306
-9221491345836909379
-4609751172166860986
-4609750742670131191
-4609746894379432185
-4609736326612395457
-4609735903558116596
-4609520150170868868
-4609519832343288819
-4609519462976101193
-4607326136993645988
-4607325771921425663
-4607325299475022883
-4607325007417246615
-4607324723949404944
-4607324348139766374
-4607323937970389411
-4607323581488103683
-9218668480727782521
-9218668001838928797
-9218667744140890922
-4606066446707462732
-4606066060160405906
-9217052284533545121
-9217051296691066581
-9217050830687114750
-9217046690338639477
-4604234845018328726
-4604234544370617866
-4603851489122211142
-4603851169147147445
-4603850827697247248
-4603850430412772183
-4602971027268572093
-4602970660048868115
-4602970273501811300
-4602866844246824505
-4602866382537839971
-9213151837899153858
-9213151466384482589
-4600880718224243063
-4600880451936270591
-4600856934842830394
-4600856211140840688
-4600855897608227925
-4598327746712638890
-4598327448212411678
-4598326380913038127
-4597303749199384334
-4597303291785367089
-4597303046972231107
-4597276699495341528
-4597275771782405162
-4597275400267733878
-4597275084587637467
-4597274010845812967
-4597273598528952374
-4597273235604215687
-4597272821139871428
-4596779604275238294
-4596779316512429333
-4596778869835830344
-4596778640055079898
-4596778277130343211
-4596777933532959371
-4596777506183713234
-9208403669946836205
-9208402886115304320
-9208402679956874007
-4596345992966766818
-4596345584944873503
-9207963300507321309
-9207962503790887531
-9207961754319094044
-9207961408574226541
-4596155255616546278
-4596155030130763133
-4596032380897117796
-4596031938515486108
-4596031627130356998
-4596031223403430994
-4595156445939010842
-4595156149586267273
-4595155799546432493
-4594857434610691373
-4594857080275889288
-4594856667959028682
-4594855635019393519
-9205524029664997094
-9205523567956012549
-9205523258718367092
-9204235303252395699
-9204234912410371582
-9204234605320209768
-9204234143611225233
-9204233907388023843
-9204233102081655468
-4592408850131781443
-4592408506534397598
-9204092471967417054
-9204092074682941989
-9204091780477682083
-9203952110288634773
-9203951824673309454
-4591961366078937413
-4591961101938448583
-4591960678884169740
-4591960388973877125
-4591959935854827177
-4591959691041691195
-4591959233627673966
-4591958896472741060
-4591958585087611955
-4591957835615818458
-4591957522083205700
-4591957092586475900
-4591956819856052484
-4591956390359322678
-4591956115481415614
-4591322835438227405
-4591322582035156826
-4591083380273945664
-4591082955072183165
-4591082693079177989
-4591082231370193444
-4591081941459900824
-4591081645107157270
-9202652502576383901
-9202652167568934648
-4590148200536930087
-4590147968608695993
-4590147528374547963
-9201308104797665833
-9201307067563063359
-9201306751882966958
-9201277702871646933
-9201276994202042763
-9201276564705312963
-4589517853956406409
-4589517617733205019
-4588131438512612017
-4588131034785685998
-4588130635353727285
-9198306090160088454
-9198305866821788952
-4586593238924506291
-4586592921096926242
-4586592446503039819
-4586592077135852188
-4586591851650069038
-4586591493020299652
-4586591134390530281
-4585804515424868877
-4585804047273433388
-4585803699381082247
-4585803351488731116
-4585524477114588325
-4585524206531648552
-4584100757732327143
-4584100392660106818
-4584086225710474366
-4584085952980050935
-4584085255047865010
-4584084922187899415
-4584084514166006105
-4583902347423028740
-4583902098314925457
-4583901731095221482
-4582569496663891342
-4582569198163664135
-9184342268858510719
-9184341989685636339
-9184340954598517528
-9184340497184500284
-9183882344432888028
-9183882086734850148
-9183660840084428292
-9183660513666913651
-4570509310095486004
-4570508968645585812
-4569904939477180641
-4569904447703425024
-9179495668845657497
-9179495265118731488
-4566495094072338031
-4566494445532276025
-9178161671330251538
-9178161211768750650
-9178160977693032903
-9177325121222267223
-9177324734675210403
-4564984871901211471
-4564982750187366257
-4564982468867008239
-4564969639799689119
-4564969407871455025
-4564968986964659817
-4564968654104694225
-4564968312654794039
-4564681550573208472
-4564681299317621531
-4564680839756120654
-4564680214838378801
-9174575098758514464
-9174574731538810481
-9173905650795709795
-9173905305050842307
-9173904967895909406
-4562001737939876108
-4562001398637459564
-4560787883544697094
-4560787484112738380
-4560787151252772790
-9171879920879673495
-9171879618084478985
-9171879227242454869
-4558959507376003907
-4558959153041201817
-4558958813738785273
-4558958358472251687
-4558957697047287793
-4558852079506462673
-4558849687209677690
-4558849272745333431
-4558848920558014994
-4558848241953181911
-4558847870438510637
-4558756037595228453
-4558755779897190573
-4558755440594774024
-4556797588341915330
-4556797298431622705
-4556796175297674291
-4556795934779505590
-4556795127325653567
-4556794463753206025
-4556794047141378128
-4556793731461281722
-4556108076439378056
-4556107769349216242
-4556107468701505382
-4556107060679612072
-4556106656952686063
-4556012833392061251
-4556012489794677421
-4556012051708013014
-4556011665160956209
-4556011388135565482
-4556010995146057713
-4556010741742987134
-4556010262854133405
-4556009932141651458
-4554444811698521875
-4554442810243760999
-4554442352829743770
-4554442101574156829
-4554441768714191234
-4554441326332559540
-4554440694972366741
-4552955531787940379
-4552954911165165807
-4552954591190102110
-4552954215380463540
-4552948116526900371
-4552947860976346139
-4552947517378962299
-4552946712072593924
-4552945324798156670
-4552944927513681605
-4552944564588944933
-4552944309038390706
-4552766014208432477
-4552765722150656209
-4552762195982504546
-4552761719241134475
-4552761427183358212
-4552751574528376593
-4552751119261843007
-9164016621736051027
-9164016258811314345
-9164015814282199009
-9164015537256808282
-9164015206544326335
-9163275980395314726
-9163275016175156324
-9163274599563328417
-4551246244325002466
-4551246008101801076
-4551245557130234786
-4551245202795432701
-4551100949876278431
-4551100690030756903
-4551100230469256021
-4551099923379094202
-4551099259806646670
-4551098967748870402
-4551098606971617373
-9162135763214459927
-9162135458271781761
-4549646575164927779
-4549645924477382123
-4549645503570586930
-4548502114556382562
-4548501751631645870
-4548489693510956735
-4548489326291252767
-9159366537951917790
-9159366164289762873
-9159365818544895375
-9159365380458230988
-9159365041155814444
-4547679022728426540
-9159364646018823022
-4547678627591435118
-9159364343223628519
-4547678324796240615
-9159363574424482170
-4547677555997094266
-9159363196467359957
-4547677178039972053
-9159362908704550980
-4547676890277163076
-9159362605909356472
-4547676587481968568
-9159362178560110320
-4547676160132722416
-9159361912272137853
-4547675893844749949
-9159361540757466584
-4547675522330078680
-9159361124145638661
-4547675105718250757
-9159360731156130907
-4547674712728743003
-9159360372526361516
-4547674354098973612
-9159360147040578366
-4547674128613190462
-9159359715396364917
-9159359315964406219
-9159358957334636823
-9159358635212089470
-4547672616784701566
-9159358291614705630
-4547672273187317726
-9159357984524543831
-4547671966097155927
-9159357610862388899
-4547671592435000995
-9159357286592357901
-4547671268164969997
-9159356938700006770
-4547670920272618866
-9159356616577459410
-4547656761912921005
-4547656272286649035
-4547656003851192905
-4547655617304136090
-4547655222167144668
-9159138277619898294
-9159137925432579847
-9159137541033006675
-9159136875313075485
-4547439191754506226
-4547438740782939931
-4547438369268268647
-4546742449274522766
-4546742131446942707
-4546741787849558867
-4546739670430680959
-4546479970938040085
-4546479601570852459
-4546479315955527140
-4546478914376084779
-4546435618958237288
-4546434306845727750
-4546433941773507430
2	305
-4611683301860571968
-4611679165807063994
-4611111495684320050
-4611111137054550664
-4610852008792560428
-4610851802634130115
-4610851394612236805
-4610850947935637821
-4610850653730377900
-4610850316575445014
-4610849972978061174
-4610849676625317605
-4610849270750907948
-4610848834811727209
-9222454451451296547
-9222453822238587385
-9222452989014931581
-9222452392014477162
-9222451586708108787
-9222257462776173771
-9222257162128462911
-9222254649572593581
-4610568276810403592
-4610567909590699614
-4609383280300499857
-4609383029044912931
-4609382588810764871
-4609381618148155530
-4609381199388843968
-4609380915921002307
-4607461857960262784
-4607461402693729203
-4607461149290658619
-9218680493751315036
-9218680137269029298
-4605461187030926667
-4605460435411649532
-4605457980837838718
-4605457663010258664
-4605457328002809426
-4605456239228599370
-4605455835501673366
-9217097585701120778
-9217097297938311817
-9217097001585568248
-4598952436821231090
-4598952116846167388
-4597683832330420837
-4597683484438069706
-4597682464383336416
-4597682206685298541
-4597675351917490928
-4597675029794943588
-4597655227848216157
-4597654920758054348
-4597654422541847782
-4597654182023679086
-4597653855606164445
-4597653456174205732
-4597653146936560275
-4597652792601758190
-4597652453299341641
-4597651967968036969
-4597651665172842471
-4597651285068236585
-4597650954355754648
-4597650574251148772
-4597650183409124661
-4597649880613930153
-4597649470444553195
-4597649247106253688
-4597648890623967950
-4597648531994198569
-4597648166921978238
-4597636145308511135
-4597635790973709050
-4596242810672399657
-4596242467075015817
-9206201421169819406
-4594515402742431502
-4594515142896909974
-9206200772629757400
-9206200104762342567
-4594514086334954663
-4594513626773453771
-9206199282276104994
-4594513263848717090
-9206199056790321849
-4594513038362933945
-9206198616556173804
-4594512598128785900
-9206198214976731443
-4594512196549343539
-4594270905286541898
-4594270540214321568
-4594269554519326676
-4594268545202011646
-4594268143622569290
-4594267733453192332
-4594267439247932411
-4594265601001928880
-4594242627221851874
-4594242247117245992
-4593323871439783844
-4593323506367563514
-4593322469132961050
-4592547139488842438
-4592546703549661694
-9204190996369749536
-9204190534660765001
-9204190332797301984
-4591112704163172757
-4591112341238436080
-9201605344451974864
-9201603207705744115
-4589540907193378424
-4589540527088772563
-9200313895030106541
-9200313519220467966
-4587973420223267642
-4587972969251701352
-4587972623506833864
-9199592381326231878
-9199592001221625999
-9199591668361660404
-9199591273224669002
-9199590991904310969
-9199590558112613886
-4587720676430165887
-4587720330685298409
-4587720062249842279
-4587719649932981663
-4587719293450695930
-4587718896166220870
-4587718582633608112
-4586214495823266755
-4586214051294151419
-4584655759849025648
-4584654709729521294
-4584653597332991106
-4584653245145672679
-4584652880073452339
-4584652508558781075
-4584650466301830870
-4584572877717592493
-4584572426746026203
-4584572138983217237
-4584571748141193126
-4584571415281227526
-4584571050209007201
-9196133403642983784
-9196132619811451899
-9196132349228512131
-4583753172471350961
-4583752843906352662
-4583752450916844893
-4583680641211105982
-4583680166617219549
-9195240787031891391
-9195240492826631485
-9194870833581227214
-9194870543670934599
-4583183427879402067
-4583183101461887416
-4583182684850059514
-4583182394939766894
-4583181961148069798
-4583181690565130015
-4583181372737549971
-4583181009812813284
-4583180638298142005
-4583180202358961266
-4583179875941446610
-4583179231696351920
-9194375819272779879
-9194375190060070720
-9194374792775595660
-9194374408376022483
-9194373450598315035
-9194371309557116978
-9194370933747478398
-9194370145620979222
-9194369462721178843
-9194367392546941205
-9194366965197695053
-9194366247938156286
-4582635278383027516
-4582634891835970691
-4582634546091103213
-4582545696102609473
-4582545373980062123
-4582544923008495833
-4582353247207920696
-4582352214268285533
-4582351877113352627
-4581561624605357125
-4581561287450424224
-4581560961032909583
-4581117636655893675
-4581117378957855795
-4580381032584417477
-4580380686839549984
-4580379664637333061
-4580379237288086909
-9191385680219781474
-9191385259312986270
-9191096085607262881
-9191095830056708644
-9191095516524095891
-4577092872193061793
-4577091336742252758
-4577091055421894745
-4577090630220132236
-4577090035367161465
-4577089588690562471
-4577089298780269856
-4577088892905860199
-4577088471999064999
-4576699178310657931
-4576698733781542578
-4576595959509068739
-4576595712548449114
-4576219063243767344
-4576218704613997958
-4576218245052497081
-4576217856357956618
-4576217555710245743
-4576217199227960010
-4576216834155739680
-4576216578605185448
-4576216110453749974
-4576215805511071812
-4576129755841256378
-4576129328492010235
-4576129049319135865
-9187507812228475794
-9187507492253412087
-9187507105706355267
-9187506792173742519
-9187506328317274336
-9187506117863876727
-9187505301820090107
-9187505005467346548
-4575664767649189356
-4575664501361216879
-4574973464745288819
-4574972049553564127
-4574969618602073470
-9186619509912034236
-9186619177052068641
-9186618790505011821
-9186618403957955001
-4574904854790186918
-4574903793933264311
-4574901221247852823
-4574899475343646179
-4574899045846916374
-4574882052808801837
-4574881692031548803
-4574881466545765658
-4574880624732175250
-4574880300462144252
-4574879937537407570
-4574879325504567615
-4574600013043760430
-4574599682331278488
-4573867703939582235
-4573867364637165686
-4573866952320305085
-4573866587248084755
-9185509656002492656
-9185509338174912612
-9185507656695215433
-9185507291622995103
-9185506862126265313
-9185506507791463218
-9185505109779607720
-9185504708200165364
-9185504459092062081
-9185503975908241056
-4572486481111251121
-4572486085974259694
-4572485806801385324
-4572485452466583239
-4572485044444689929
-4572484625685378374
-4572484331480118468
-4572483878361068535
-4572483659317736334
-9184000986462044335
-9184000602062471173
-4570940112495344594
-4570939717358353182
-4570939442480446113
-4570939088145644028
-4570858205321488086
-4570857896083842629
-4570857135874630887
-4570597384842382452
-4570597155061632005
-4570595999715428834
-4570593495749494109
-4570557366484583329
-4570557010002297594
-4570556760894194306
3	211
-9222949077065203418
-9222948842989485681
-9222948473622298055
-9222948007618346219
-9222947756362759281
-4610500298215494507
-4610499883751150248
-4610499488614158831
-4610362088315328516
-4610361729685559130
-4610361386088175290
-4610360905051837918
-9221659070752347219
-9221658684205290399
-4606644332409924972
-4606644055384534250
-4606643647362640940
-4606643335977511835
-4606642895743363790
-4606642584358234685
-4606642288005491131
-4606641877836114176
-4604852167110521220
-4604851729023856823
-4604458404508640581
-4604458045878871200
-4602472748784978266
-4602472379417790638
-4602472089507498028
-4602471398017763047
-4602470966373549604
-4602470697938093484
-4602470268441363674
-4602469890484241456
-4602469658556007362
-4602469218321859317
-4602468932706534003
-4602468550454444474
-4602468217594478884
-4602467773065363538
-4602467459532750785
-4602467060100792072
-4602466398675828173
-4601921146134896129
-4601920808979963233
-4600832150734037289
-4600831850086326419
-4600831540848680972
-4600830411272281589
-4600830029020192075
-4600829681127840929
-4600829410544901166
-4600829015407909739
-4600828626713369281
-4600687360943970752
-4600686952922077442
-4600686630799530092
-4600686287202146252
-4600685494780679778
-4599459577969844334
-4599459107670925202
-9210213000083046411
-9210212544816512830
-9210212162564423301
-4598416641798289247
-4598416405575087852
-9209363539303364329
-9209363253688039005
-4597589740334339895
-4597589373114635916
-9208156080114492047
-9208155704304853477
-9207390624600191532
-9207390332542415269
-9207389941700391163
-9207389507908694067
-9207389200818532258
-9207341339850446992
-9207341084299892755
-4595653545454081362
-4595653178234377389
-4595188013948651139
-4595187726185842176
-4595186950944244888
-4593032548102927802
-4593032303289791816
-4591822982232595860
-4591820922795776463
-4591820637180451149
-4591698402411150062
-4591697940702165527
-4591484583906670094
-4591484281111475571
-4591483314743833520
-9202518647773058077
-9202518411549856692
-9202517997085512427
-9202517692142834271
-9202517372167770569
-9202516878246531304
-9202516603368624230
-9202516154544541597
-9202515559691570812
-9202515138784775609
-9202514524604451993
-4589505632626959960
-4589505297619510712
-4589504928252323086
-4589504629752095874
-4589199272609593616
-4589198838817896520
-4589198415763617674
-4589198074313717477
-4589196414308856793
-4589196087891342147
-4589195716376670878
-4587433521359072552
-4587433252923616437
-4587432469092084552
-4587432185624242876
-4587431141947189468
-4587430766137550893
-9192875466936504129
-9192874522043698569
-9192872988740373183
-9192872666617825833
-4579113121730825841
-4579112705118997934
-4579112447420960054
-4578202880721426104
-4578202485584434697
-4578186858345920917
-4578186465356413148
-4578185864060991428
-4578185531201025833
-4578183991455249507
-4578183735904695270
-4574839150380462113
-4574838484660530923
-4574838042278899230
-4574837657879326058
-4574837320724393172
-4574836949209721888
-4574836678626782115
-4574836238392634070
-4574835950629825103
-4574222960012152650
-4574222614267285172
-4574221860500524369
-4573977771066528074
-4573977330832380029
-9184914384272408099
-4573227670060317917
-9184913308383099949
-9184912908951141241
-4573226495386761915
-9184912161626831382
-4573226143199443478
-9184911790112160113
-4573225771684772209
-4573225402317584580
-9184911210291574875
-4573225191864186971
-9184910724960270202
-9184910493032036109
-9184910134402266733
-9184909762887595449
-9183609725678614785
-9183609231757375515
-9182798971144222282
-9182798582449681804
-4567508916808063622
-4567508605422934515
-4567508324102576502
-4567067785011853338
-4567067434972018559
-4567067095669602015
-4567066741334799930
-4567066444982056361
-4567066000452941020
-4567065757787288681
-4567065296078304146
-4567064973955756796
-4567064587408699976
-4567063960343474475
-9178169507498086736
-9178168423018843986
-9178168077273976493
-4566459379271771498
-4566459044264322254
-4566458775828866129
-4566458344184652681
-4565388199395264765
-4565387855797880925
-4565387492873144243
-4565387129948407566
-4565386906610108064
-4564943545725870113
-4564943255815577498
-4564942944430448393
-4564130386009790722
-4564130063887243382
-4564129383134926646
-4564128891361171029
-4563146351019760402
-4563146114796559009
-4563144624442906610
-4562043055525282868
-4562042675420676997
-4561721682449726360
-4561721306640087785
4	234
-9222249626608338578
-9222249276568503789
-9222248932971119944
-4610209009238376848
-4610208654903574763
-4610208206079492121
-4610207828122369898
-4610207525327175390
-4609388264610049178
-4609388039124266033
-4609387311127309031
-4609386937465154104
-4609385517978462116
-4609385204445849353
-4609384714819577389
-4609383759189353589
-4609383419886937045
-4609275218923282177
-4609274991290015384
-9220267123390672995
-9220266846365282287
-9220266382508814099
-9220266154875547296
-9220115564732144829
-9220115165300186106
-9220114875389893491
-9220114070083525116
-4607001534102681386
-4607000782483404236
-4607000438886020406
-4601325118490567127
-4601324794220536124
-4599319482579034523
-4599319246355833138
-4599318864103743619
-4597304387002028072
-4597304064879480722
-4597303774969188107
-4597303375537229404
-4596944101522751693
-4596943650551185410
-4596943315543736159
-4596943057845698279
-4596942677741092413
-4596942241801911665
-4596941984103873780
-4596941674866228323
-4596941185239956354
-4596915651659369750
-4596915368191528089
-4596915099756071949
-4596914704619080532
-4596914322366991015
-4596913944409868792
-4596855079735566050
-4596854753318051399
-9207222362813841444
-9207221922579693399
-9207221677766557412
-4595533421661207242
-4595533097391176249
-4595185116993208636
-4595184721856217229
-4595184436240891901
-4594841796634759364
-4594841493839564858
-4594841141652246410
-4594840720745451215
-4594840327755943445
-4594840102270160300
-4594839747935358215
-4594839378568170588
-4594838899679316863
-4594838682783468310
-4594838210337065525
-4594837840969877909
-4594837551059585289
-4594837254706841730
-9206424329972585607
-9206423664252654417
-9206422908338409968
-9206422646345404792
-9206421594078416777
-9206421252628516581
-4594281960532366960
-4594281683506976228
-4594281275485082918
-9204661956713844426
-9204660773450353827
-9204660146385128316
-9203586481870039682
-9203586247794321940
-9203005353467267445
-9203005024902269136
-9203004423606847426
-9203002540263687250
-4591289225171636909
-4591288894459154967
-4591271237848592886
-4591270819089281321
-4591270589308530880
-4591270093239807967
-4591269766822293311
-4591247772294760264
-4591247529629107925
-4591247072215090691
-4591188250490460925
-4591188025004677775
-4591187653490006511
-4591187260500498732
-4591186824561317993
-9202427777002450648
-9202427562254085738
-9202427132757355938
-9202426842847063323
-4589823831721683227
-4589823419404822626
-4589185621056036930
-4589185301080973223
-4589180961016518592
-4588690924575169628
-4588690602452622278
-4587853590635653442
-4587853279250524337
-4586356302758544825
-4586355957013677332
-4586355559729202267
-4586355123790021528
-4586354838174696213
-4586354507462214266
-4584441698678893328
-4584441365818927733
-4584441125300759047
-4584440710836414788
-4584440420926122173
-4584439963512104939
-4584439675749295982
-4583107271666757576
-4583107031148588890
-9194029342113366565
-9194028742965428493
-4581637881749733114
-4581637520972480075
-4581637119393037719
-4581636908939640110
-4581636535277485193
-4580374669590365486
-4580373305938248371
-4580372865704100326
-4580372627333415288
-4580372219311521988
-4579002773283521975
-4579002345934275828
-4579001944354833467
-4579001598609965979
-4579001248570131190
-4579001008051962499
-4579000524868141474
-4579000282202489140
-4578999803313635416
-9190645092566136384
-9190644847753000397
-9190644383896532209
-9190643765421241305
-9190643312302191370
-9190642992327127663
-9190642687384449502
-9190641892815499376
-9190641654444814333
-9190641304404979549
-9190640567818087940
-9190639893508222153
-9190639440389172215
-9190638716687182504
-4578471537368366959
-4578471241015623395
-4578470794339024401
-4578470433561771377
-4578470117881674971
-4578468026232600849
-4578467607473289284
-4578061992909149810
-4578061552675001765
-4578056551185583258
-4578056224768068597
-4578020550769691414
-4578020123420445260
-4578019797002930619
-4578019440520644881
-4578019060416039005
-4578018433350813494
-4578017950166992474
-4577276686055997952
-4577276310246359382
-4576966404733488541
-4576965970941791435
-4576729696200793866
-4576729251671678520
-4576728978941255099
-4576728633196387616
-4576728287451520123
-9188336947075420102
-9188336584150683415
-9188336332895096478
-4576562078659538474
-4576560925460818953
-4575132627643418102
-4575132352765511038
-4575131916826330284
-4575131534574240770
-4575131285466137477
-9186259258792496241
-9186258779903642514
-9186258494288317200
-9186232219825871689
-9186227272023544386
-9186226305655902336
-9186225854684336046
-4574017574675962289
-4574017132294330596
-9185673128900305479
-9185672463180374289
-9185424643567279703
-9185424319297248690
-9185424018649537830
-9185423698674474138
-9185423346487155701
-9185422977119968065
-9185422536885820020
-9185421935590398305
-9185421192561055752
-4572376682419761397
-4572375945832869793
-4572375561433296611
5	210
-9223067044784493941
-9223066686154724560
-9223066413424301124
-9223066121366524861
-9223065721934566160
-4609497472743535433
-4609496693206970844
-4609496472016154990
-4609496102648967369
-4609495258687893315
-4609494951597731506
-4609494631622667809
-9218792708361909880
-9218792444221421046
-4606680161027124894
-4606679748710264288
-9217713123234400955
-9217712809701788207
-4604506312721366128
-4604505528889834242
-4604505279781730954
-9215920908542873259
-9215920541323169281
-4604116243791361754
-4604115885161592373
-4604115468549764466
-4604115191524373744
-4604114826452153419
-4604114416282776460
-4604113997523464900
-4604113660368532008
-4604113271673991544
-4604112925929124054
-4601464713517686721
-4601464348445466391
-4601463961898409576
-4601463272556158248
-4601235020814073334
-4601234776000937352
-9212538351212758493
-9212538114989557098
-9212537698377729196
-9212537414909887525
-9212536719125185248
-9212536323988193836
-4599984970581990441
-4599984006361832027
-4599983581160069539
-4599983235415202036
-4599982936914974829
-9211185550330521885
-9211185247535327382
-9209594685853408086
-9209594312191253169
-4597891232006273951
-4597890944243464989
-4597890581318728312
-4597890130347162022
-4595346070892701197
-4595345718705382770
-4595345276323751057
-4595345040100549667
-4595256069852971605
-4595255681158431132
-4595255288168923373
-4595254343276117798
-9205805006425632254
-9205804581223869745
-9205804368622988490
-9205803531104365380
-4593070423272045226
-4593067605773497730
-4593067272913532140
-4592843704833285689
-9204529358188453263
-4592843339761065359
-9204529008148618479
-9204528329543785411
-4592841909536955126
-9204527683151207048
-4592841664723819144
-4592841323273918948
-4592840859417450770
-4592840517967550573
-4592840118535591865
-4592839899492259664
-4592839126398146024
-4592576551424899146
-4592576156287907729
-4592575909327288094
-4592575194215232983
-4592570493373525313
-4592570192725814453
-4591332799762358772
-4591331373833215823
-4591331088217890514
-4591330688785931801
-4589646282068551207
-4589645904111428994
-4589645444549928102
-4589645176114471977
-4581518664194958879
-4581518316302607738
-9193116736724469287
-9193115727407154257
-9193115358039966621
-4577000506773834662
-4577000077277104858
-4576999813136616034
-4573607050964201212
-4573606679449529938
-4573606277870087572
-4573605891323030752
-4573605552020614203
-4573605302912510930
-4573604901333068564
-4573604119649020327
-4573359018750225353
-4573358696627678013
-4571206784867393766
-4571206327453376542
-4571206082640240550
-4571205663880928990
-9182200134591280368
-9182199780256478283
-9182199372234584973
-4570495918387450838
-4570495682164249448
-4570495241930101403
-4569542162916871416
-4569541666848148508
-4569541370495404943
-4569541087027563277
-9180391117987682909
-9180390529577163087
-9180390162357459109
-9180389825202526213
-9180389464425273184
-4568624693477509153
-4568624019167643366
-4567027429499121330
-4567027090196704791
-4567026626340236609
-4567025554745895752
-4565399604680924601
-4565399241756187924
-4565398908896222324
-4565398116474755847
-9176526794175751474
-9176526527887778997
-9174881682114180294
-9174880853185491780
-4562662269550570123
-4562661917363251681
-4562661678992566653
-4562661341837633752
-9174203770918314923
-9174203401551127292
-9174203098755932789
-4561887758097721775
-4561887382288083200
-4561887060165535850
-9173320083544235069
-9173319757126720418
-9173319310450121424
-9173319014097377870
-9173318717744634306
-9173318241003264230
-9173317912438265936
-4561626948356034382
-4561626686363029196
-4561626226801528321
-4561624513109576417
-4561624148037356082
-9172512569562668896
-9172512142213422749
-9170309216979056520
-9170308916331345654
-9170185940680185665
-9170185590640350876
-9170185320057411103
-4558177550597344476
-4558177133985516569
-4558176786093165433
-4558176528395127553
-9169062016457775844
-9169060556168894519
-9169060319945693129
-9169059615571056256
-9169059134534718884
-9168968532199567563
-9168968091965419518
-9168967394033233593
-9168967104122940978
-9168966315996441795
-9168860125077482394
-9168858954698893699
-4556393395411951503
-4556393144156364562
-9167045535753815787
-9167044850706531757
-4554633141719571882
-4554632340708170801
-4553909841309301237
-4553909517039270234
-4553909265783683308
-4553908565704013726
-4553908181304440569
-4553907728185390616
-4553907051728041181
Mt	0
Pt	0

305	mtr4.bam
1	86
-9218668480727782521
-9218668001838928797
-9218667744140890922
-4605545879491075936
-4605545278195654216
-4605544865878793600
-4605544586705919230
-4605544092784679960
-4605543714827557747
-4605542368355309816
-4597301623190571810
-4597301167924038229
-9207200636721764502
-9207200039721310088
-4595157088036621889
-4595156868993289688
-4595156445939010842
-4595156149586267273
-4595155799546432493
-4594857668686409120
-4594857434610691373
-4594857080275889288
-4594856667959028682
-4591973106372046506
-4591971298190814035
-4591971014722972374
-4591970621733464600
-4591970213711571290
-4591969977488369900
-4591969210836707219
-4591968772750042822
-4591968489282201151
-4591322835438227405
-4591322582035156826
-4586063459003265287
-4586063136880717937
-4586062773955981271
-4584086225710474366
-4584085952980050935
-4584085255047865010
-4584084922187899415
-4584084514166006105
-4582569496663891342
-4582569198163664135
-4574912570698937779
-4574912136907240683
-4574910816204796548
-4574902541950296951
-4574902217680265958
-4558756037595228453
-4558755779897190573
-4557135716084901317
-4557133888576316019
-4557133514914161102
-4556108076439378056
-4556107769349216242
-4554445198245578690
-4554444811698521875
-4554444109471368649
-4554442810243760999
-4554442101574156829
-4554441768714191234
-4554441326332559540
-4554440987030143002
-4554440694972366741
-9162135763214459927
-9162135458271781761
-4548482639027169770
-4548481947537434794
-4548481629709854740
-4548480169420973420
-4547892323689347107
-4547891224177718827
-4547890124666090544
-9159362178560110320
-9159361912272137853
-9159360731156130907
-9159360372526361516
-9159360147040578366
-9159359715396364917
-9159359315964406219
-9159358635212089470
-9159358291614705630
-9159357984524543831
-9159357610862388899
-9159357286592357901
2	50
-4611290314500288625
-4611289970902904780
-4611289741122154344
-9220499914913191900
-9220498937808131600
-9206369111725518874
-9206368718736011101
-9206368325746503332
-9206367956379315706
-9206367619224382820
-9206367331461573843
-9206366994306640947
-9206366253424782042
-4592546703549661694
-4592546437261689222
-4592254841194409758
-4592254504039476862
-9198189928474546748
-9198189537632522622
-9198188882650009677
-4586402550966409692
-4586401509436839922
-4586400815799621293
-4586400439989982718
-4586400055590409561
-4584636649392033199
-4584636181240597716
-4584635848380632121
-4584635124678642410
-4584151208565693098
-4584150027449686148
-4584149673114884063
-4577285501476377092
-4577285123519254879
-4577284846493864147
-4577284429882036245
-4577284060514848629
-9187507105706355267
-9187506328317274336
-9187506117863876727
-9187505301820090107
-9187505005467346548
-4574886663456196238
-4574886362808485378
-4572486481111251121
-4572485806801385324
-4572485452466583239
-4572485044444689929
-4570557010002297594
-4570556760894194306
3	41
-4611408353086539551
-4611408127600756406
-4611407397456315746
-4611407010909258930
-4611406630804653054
-4611406267879916372
-4611405965084721879
-4611405247825183107
-4611192616879161018
-4611191955454197119
-4611191268259429439
-4611190898892241818
-4611189453635746034
-4611189125070747740
-9209619012548183964
-9209618381187991152
-9209618059065443802
-9199965652639133763
-9199965334811553704
-9199965089998417722
-9191697660201857238
-9191697381028982868
-9191696981597024155
-9191696715309051683
-9191696307287158368
-4579650250341113724
-4579649941103468272
-9189115040530994966
-9189114203012371854
-4576508455992822932
-4576508007168740305
-9184910724960270202
-9184910493032036109
-4567067434972018559
-4567067095669602015
-4567066741334799930
-4567066000452941020
-4567065296078304146
-4562711343846917063
-4562709872820617498
-4562709419701567570
4	56
-4609464910448965637
-4609464448739981102
-4609464092257695369
-4609463851739526683
-4596944101522751693
-4596943315543736159
-4596943057845698279
-4596942677741092413
-4596942241801911665
-4596941984103873780
-4596941674866228323
-4596941185239956354
-4596198922549065051
-4596197814447502168
-4594842550401520167
-4594836827357595583
-4594836438663055100
-4593729872550980135
-4593729546133465494
-4593729200388598001
-4593728901888370793
-4593065146904719622
-4593064781832499297
-4592773976039202667
-4592773134225612259
-4589183484309806170
-4589180961016518592
-9197591828508496465
-9197590076161838875
-9197589758334258816
-9197589479161384446
-4584441698678893328
-4584441365818927733
-4584441125300759047
-4584440710836414788
-4584440420926122173
-4584439963512104939
-4584439675749295982
-4583490752116926797
-4583490440731797692
-4583490071364610071
-4583174255976737177
-4583174017606052139
-4581157846139737541
-4581157416643007741
-4580372627333415288
-4580372219311521988
-4578219208039609462
-4578218245966934708
-4578020864302304162
-4578020550769691414
-4578020123420445260
-4578019797002930619
-4578019060416039005
-4578018433350813494
-4578017950166992474
5	72
-4608845075800903822
-4608844854610087973
-4603698815919669145
-4603698431520095973
-4602634011922116279
-4602633593162804719
-4602633318284897645
-4602632875903265952
-4602632577403038740
-4602632296082680722
-4602631819341310651
-4602631600297978445
-4602631170801248650
-4602630805729028320
-4599533266723776119
-4599532847964464564
-4599532431352636667
-9206670251210134485
-9206669896875332405
-9206669239745335803
-4594037196788504876
-4594036836011251852
-9204673997654664367
-9204673608960123904
-4592841664723819144
-4592841323273918948
-4592840859417450770
-4592840517967550573
-4581727985868677849
-4581727749645476459
-4581727341623583154
-4581726916421820655
-4581726650133848178
-4579140289546469339
-4579139920179281723
-4579138902272032086
-4579138614509223129
-4573074402004805144
-4573074135716832669
-4570495918387450838
-4570495682164249448
-4570495241930101403
-4570394975918529597
-4570394686008236987
-9180391117987682909
-9180390873174546932
-9180390529577163087
-9180389825202526213
-9180389464425273184
-9180388334848873816
-4565301065246206580
-4565300721648822740
-4563540409974384599
-4563539965445269258
-4563539611110467173
-4563539346969978344
-4563539035584849239
-4562859666247586206
-4562859352714973453
-9174203401551127292
-9174203098755932789
-9173319014097377870
-9173318717744634306
-4559603391693450866
-4559602326541560973
-4559601920667151301
-4559601620019440441
-4559601265684638356
-4559600155435591825
-4559599758151116760
-4559599504748046176
-4559599103168603820
Mt	0
Pt	0

Data Groups	0
Replicate Sets	0
Visible Stores	2
0	set
1	set
Display Preferences	9
DataZoom	1.0
ScaleMode	4
DisplayMode	2
ReadDensity	6
SplitMode	9
QuantitationColour	11
Gradient	2001
GraphType	3001
CurrentView	5	17731005	17731905
