# Supplementary material for: The RNA Helicases AtMTR4 and HEN2 Target Specific Subsets of Nuclear Transcripts for Degradation by the Nuclear Exosome in Arabidopsis thaliana
Source: PLoS Genet. 2014 Aug 21;10(8):e1004564. doi: 10.1371/journal.pgen.1004564 (PMC4140647; doi:10.1371/journal.pgen.1004564)
Supplement: Dataset S1 — Seqmonk file to visualize the location of significantly upregulated probes in the Arabidopsis genome, and instructions for opening the file using the free seqmonk software. (ZIP) [file pgen.1004564.s001.zip › readme_intructions to dataset S1.txt]

The upprobes_seqmonk.smk file allows visualization of the upregulated probes mapped on the TAIR10 Arabidopsis genome using seqmonk, a free software.

To open the upprobes_seqmonk.smk file, download and install the Seqmonk software. The software and installation instructions are available at http://www.bioinformatics.babraham.ac.uk/projects/seqmonk/. Once installed, simply double click on the application file, then click on FILE, OPEN PROJECT and select the upprobes_seqmonk.smk file. You can now browse the TAIR10 genome by selecting a chromosome and by using LEFT and RIGHT arrows. Use UP and DOWN arrows to zoom in or zoom out on the genome. You can also look for a particular AGI or feature using the keyboard combination CTRL F (PC/Linux) or CMD F (MacOs). For more information about Seqmonk running, a software guidemanual is available at http://www.bioinformatics.babraham.ac.uk/training/SeqMonk%20Course%20Manual.pdf.
