# Supplementary material for: The RNA Helicases AtMTR4 and HEN2 Target Specific Subsets of Nuclear Transcripts for Degradation by the Nuclear Exosome in Arabidopsis thaliana
Source: PLoS Genet. 2014 Aug 21;10(8):e1004564. doi: 10.1371/journal.pgen.1004564 (PMC4140647; doi:10.1371/journal.pgen.1004564)
Supplement: Table S1 — Mass-spectrometric analysis of RRP41 IP experiments: list of peptides. (XLSX) [file pgen.1004564.s020.xlsx]

## Sheet: pept RRP41 IP1
Table S1 IP1: proteins copurified with RRP41-GFP - Peptides detected in Experiment 1
FDR<1%
Peptides that discriminate between RRP45A and RRP45B or between MTR4 and HEN2 are given in bold
TAIR Accession	Name	Mascot score (protein)	Nb spectra	Δ ppm	m/z meas.	z	Sequence	Modifications	Nb miscleavages	Mascot score (peptide)	Δ m/z [ppm]
AT3G60500	RRP45B	3290.3	160	3.54	403.7013	2	R.LANMWR.L	Oxidation: 4	0	35.8 (M:35.8)	-3.13
					688.7004	3	R.LTVNESKFVETALQSELR.V		1	134.4 (M:134.4)	-5.07
					623.5816	4	R.LTVNESKFVETALQSELRVDGR.G		2	138.7 (M:138.7)	-4.17
					646.8435	2	K.FVETALQSELR.V		0	85.9 (M:85.9)	-3.73
					573.9708	3	K.FVETALQSELRVDGR.G		1	61.9 (M:61.9)	-2.68
					681.8476	2	R.AVDTESLCVLAGK.M	Carbamidomethyl: 8	0	101.7 (M:101.7)	-3.96
					707.6969	3	R.AVDTESLCVLAGKMVWSVR.I	Carbamidomethyl: 8	1	151.6 (M:151.6)	-3.28
					627.0573	4	R.RPDCTVGGENGQEVIIHPLEER.E	Carbamidomethyl: 4	1	75.4 (M:75.4)	-3.03
					713.9979	3	K.GNIVVMDPTYVEEAVMCGR.M	Carbamidomethyl: 17	0	84.1 (M:84.1)	-3.77
					719.3285	3	K.GNIVVMDPTYVEEAVMCGR.M	Carbamidomethyl: 17; Oxidation: 6	0	63.8 (M:63.8)	-5.14
					719.3305	3	K.GNIVVMDPTYVEEAVMCGR.M	Carbamidomethyl: 17; Oxidation: 16	0	83.4 (M:83.4)	-2.38
					724.6602	3	K.GNIVVMDPTYVEEAVMCGR.M	Carbamidomethyl: 17; Oxidation: 6, 16	0	61.7 (M:61.7)	-5.09
					881.6881	4	R.MTVTVNANGDICAIQKPGEEGVNQSVILHCLR.L	Carbamidomethyl: 12, 30	1	220.2 (M:220.2)	-4.19
					885.6871	4	R.MTVTVNANGDICAIQKPGEEGVNQSVILHCLR.L	Carbamidomethyl: 12, 30; Oxidation: 1	1	160.2 (M:160.2)	-3.88
					685.3490	4	R.LASSRAAATTKIIREEVEAYNCER.S	Carbamidomethyl: 22	3	40.4 (M:40.4)	-5.42
					556.7794	4	R.AAATTKIIREEVEAYNCER.S	Carbamidomethyl: 17	2	48.4 (M:48.4)	-3.06
					670.8459	4	R.AAATTKIIREEVEAYNCERSLQK.V	Carbamidomethyl: 17	3	32.4 (M:32.4)	-3.99
					560.9367	3	K.IIREEVEAYNCER.S	Carbamidomethyl: 11	1	75.4 (M:75.4)	-3.18
					649.7729	2	R.EEVEAYNCER.S	Carbamidomethyl: 8	0	55.5 (M:55.5)	5.25
					537.2940	2	K.SEVSGPTVAVK.E		0	46.6 (M:46.6)	-2.80
					406.9603	4	K.SEVSGPTVAVKEEHR.K		1	59.7 (M:59.7)	-5.84
					438.9849	4	K.SEVSGPTVAVKEEHRK.S		2	76.4 (M:76.4)	-3.42
					614.5585	4	K.SEVSGPTVAVKEEHRKSSDQER.A		3	82.5 (M:82.5)	-1.97
					450.2186	3	K.SSDQERAAEISR.E		1	88.0 (M:88.0)	-2.91
					500.4926	4	K.SSDQERAAEISREHVER.L		2	90.1 (M:90.1)	-5.05
					432.8918	3	R.AAEISREHVER.L		1	67.0 (M:67.0)	-3.67
					513.2842	3	R.AAEISREHVERLK.L		2	30.6 (M:30.6)	-4.18
					537.8096	2	R.LKLSTEEVR.S		1	49.8 (M:49.8)	-3.15
					574.5493	4	R.LKLSTEEVRSSKEEEAANFK.G		3	63.0 (M:63.0)	-3.15
					417.2209	2	K.LSTEEVR.S		0	60.5 (M:60.5)	-2.13
					514.2547	4	K.LSTEEVRSSKEEEAANFK.G		2	30.3 (M:30.3)	-3.17
					413.8656	3	R.SSKEEEAANFK.G		1	35.4 (M:35.4)	-2.40
					469.2161	2	K.EEEAANFK.G		0	33.2 (M:33.2)	-1.33
					689.9680	3	K.GGPSNWDPYSEAMDVDSLK.V		0	55.4 (M:55.4)	-3.41
					695.2994	3	K.GGPSNWDPYSEAMDVDSLK.V	Oxidation: 13	0	54.7 (M:54.7)	-3.64
					701.8725	4	K.KMNGSGNAQKVGVEISVEEVTGELGKK.D	Oxidation: 2	3	57.0 (M:57.0)	8.01
					669.8438	4	K.MNGSGNAQKVGVEISVEEVTGELGKK.D	Oxidation: 1	2	33.5 (M:33.5)	0.96
					755.8817	4	K.MNGSGNAQKVGVEISVEEVTGELGKKDTK.H	Oxidation: 1	3	103.8 (M:103.8)	-5.10
					822.9355	2	K.VGVEISVEEVTGELGK.K		0	104.2 (M:104.2)	-3.23
					591.6573	3	K.VGVEISVEEVTGELGKK.D		1	148.2 (M:148.2)	-3.74
					530.0374	4	K.VGVEISVEEVTGELGKKDTK.H		2	73.1 (M:73.1)	-2.85
AT3G61620	RRP41	2795.5	232	3.33	625.2958	2	-.MEYVNPEGLR.L	Acetyl: 1	0	57.7 (M:57.7)	-3.12
					633.2930	2	-.MEYVNPEGLR.L	Acetyl: 1; Oxidation: 1	0	56.1 (M:56.1)	-3.47
					845.9112	2	-.MEYVNPEGLRLDGR.R	Acetyl: 1	1	59.6 (M:59.6)	-3.89
					853.9087	2	-.MEYVNPEGLRLDGR.R	Acetyl: 1; Oxidation: 1	1	56.9 (M:56.9)	-3.80
					621.6418	3	-.MEYVNPEGLRLDGRR.F	Acetyl: 1; Oxidation: 1	2	33.0 (M:33.0)	-3.64
					602.6551	3	R.FNEMRQIVAEVGVVSK.A		1	56.8 (M:56.8)	-3.90
					607.9875	3	R.FNEMRQIVAEVGVVSK.A	Oxidation: 4	1	54.3 (M:54.3)	-2.68
					564.8333	2	R.QIVAEVGVVSK.A		0	65.0 (M:65.0)	-2.56
					812.7511	3	R.QIVAEVGVVSKADGSAVFEMGNTK.V		1	143.8 (M:143.8)	-2.13
					663.8016	2	K.ADGSAVFEMGNTK.V		0	86.4 (M:86.4)	-2.59
					671.8009	2	K.ADGSAVFEMGNTK.V	Oxidation: 9	0	64.9 (M:64.9)	0.12
					751.7124	3	K.ADGSAVFEMGNTKVIAAVYGPR.E		1	162.2 (M:162.2)	-4.68
					757.0443	3	K.ADGSAVFEMGNTKVIAAVYGPR.E	Oxidation: 9	1	137.8 (M:137.8)	-4.30
					717.1161	4	K.ADGSAVFEMGNTKVIAAVYGPREIQNK.S		2	117.8 (M:117.8)	-4.83
					721.1164	4	K.ADGSAVFEMGNTKVIAAVYGPREIQNK.S	Oxidation: 9	2	139.5 (M:139.5)	-2.65
					473.2787	2	K.VIAAVYGPR.E		0	54.1 (M:54.1)	-1.65
					607.7784	4	K.KNDHAVVLCEYSMAQFSTGDR.R	Carbamidomethyl: 9	1	70.4 (M:70.4)	-4.21
					611.7783	4	K.KNDHAVVLCEYSMAQFSTGDR.R	Carbamidomethyl: 9; Oxidation: 13	1	59.0 (M:59.0)	-2.28
					767.3369	3	K.NDHAVVLCEYSMAQFSTGDR.R	Carbamidomethyl: 8	0	82.7 (M:82.7)	-4.76
					509.2994	2	R.STELSLVIR.Q		0	52.7 (M:52.7)	-2.24
					639.3269	3	R.SACINAATLALADAGIPMR.D	Carbamidomethyl: 3	0	105.1 (M:105.1)	-3.55
					644.6577	3	R.SACINAATLALADAGIPMR.D	Carbamidomethyl: 3; Oxidation: 18	0	95.6 (M:95.6)	-4.79
					454.2544	3	K.LDKVSLLQMDAK.L		1	61.3 (M:61.3)	-1.33
					459.5853	3	K.LDKVSLLQMDAK.L	Oxidation: 9	1	61.5 (M:61.5)	-2.95
					502.7738	2	K.VSLLQMDAK.L		0	48.0 (M:48.0)	-4.11
					510.7727	2	K.VSLLQMDAK.L	Oxidation: 6	0	46.4 (M:46.4)	-1.30
					677.3213	3	K.LPMETFETVFALASEGCK.A	Carbamidomethyl: 17	0	76.2 (M:76.2)	-5.76
					682.6538	3	K.LPMETFETVFALASEGCK.A	Carbamidomethyl: 17; Oxidation: 3	0	70.9 (M:70.9)	-4.45
					590.6647	3	K.AIAERIREVLQENTK.Q		2	40.8 (M:40.8)	-4.19
					615.5872	4	K.AIAERIREVLQENTKQLEYR.R		3	41.6 (M:41.6)	-3.88
					480.5121	4	R.IREVLQENTKQLEYR.R		2	69.3 (M:69.3)	-4.04
					519.5379	4	R.IREVLQENTKQLEYRR.A		3	34.9 (M:34.9)	-2.91
					480.7522	2	R.EVLQENTK.Q		0	43.8 (M:43.8)	-2.61
					550.6193	3	R.EVLQENTKQLEYR.R		1	78.8 (M:78.8)	-3.56
AT1G60080	RRP43	2733.2	193	3.49	688.9883	3	M.GIPDAAQDLSTEMEVDAFR.R		0	88.0 (M:88.0)	-1.84
					694.3178	3	M.GIPDAAQDLSTEMEVDAFR.R	Oxidation: 13	0	58.6 (M:58.6)	-4.99
					741.0201	3	M.GIPDAAQDLSTEMEVDAFRR.I		1	115.8 (M:115.8)	-4.28
					746.3521	3	M.GIPDAAQDLSTEMEVDAFRR.I	Oxidation: 13	1	79.2 (M:79.2)	-3.76
					422.8881	3	R.HLSESLRPDGR.Q		1	35.4 (M:35.4)	-4.20
					625.3516	4	R.QLGKARDTIVNLGLVSTADGSALAK.I		2	63.2 (M:63.2)	-3.69
					691.3804	3	K.ARDTIVNLGLVSTADGSALAK.I		1	100.2 (M:100.2)	-3.78
					615.6677	3	R.DTIVNLGLVSTADGSALAK.I		0	80.1 (M:80.1)	-4.18
					567.3194	2	K.IGSTTMLAAIR.M		0	105.4 (M:105.4)	-2.87
					575.3165	2	K.IGSTTMLAAIR.M	Oxidation: 6	0	106.8 (M:106.8)	-3.32
					431.5804	3	R.PGRPAEAAPVISK.R		1	32.4 (M:32.4)	-4.27
					491.7795	2	R.PAEAAPVISK.R		0	55.7 (M:55.7)	-5.13
					550.3028	3	K.RLSDTILSSGMIDLK.E		1	31.0 (M:31.0)	0.06
					555.6323	3	K.RLSDTILSSGMIDLK.E	Oxidation: 11	1	49.3 (M:49.3)	-3.77
					634.5901	4	K.RLSDTILSSGMIDLKELCLVSGK.A	Carbamidomethyl: 18	2	90.1 (M:90.1)	-5.30
					638.5901	4	K.RLSDTILSSGMIDLKELCLVSGK.A	Carbamidomethyl: 18; Oxidation: 11	2	87.9 (M:87.9)	-3.26
					754.8947	2	R.LSDTILSSGMIDLK.E	Oxidation: 10	0	87.4 (M:87.4)	-3.67
					793.7514	3	R.LSDTILSSGMIDLKELCLVSGK.A	Carbamidomethyl: 17	1	152.4 (M:152.4)	-4.78
					799.0814	3	R.LSDTILSSGMIDLKELCLVSGK.A	Carbamidomethyl: 17; Oxidation: 10	1	173.2 (M:173.2)	-6.72
					453.2403	2	K.ELCLVSGK.A	Carbamidomethyl: 3	0	31.0 (M:31.0)	-3.02
					408.7432	2	R.IVAVTGEK.D		0	52.3 (M:52.3)	-4.09
					648.6798	3	R.IVAVTGEKDQDNALITEK.E		1	146.5 (M:146.5)	-1.85
					622.0829	4	R.IVAVTGEKDQDNALITEKEAVNK.E		2	106.4 (M:106.4)	-1.93
					686.3666	4	R.IVAVTGEKDQDNALITEKEAVNKEK.R		3	84.5 (M:84.5)	-2.71
					573.7845	2	K.DQDNALITEK.E		0	50.5 (M:50.5)	-1.78
					481.5974	3	K.NIPFSLTCILHK.N	Carbamidomethyl: 8	0	47.3 (M:47.3)	-3.29
					598.3178	2	K.SGGAALAYSSAIK.S		0	85.2 (M:85.2)	-2.93
					671.0116	3	K.SGGAALAYSSAIKSCVELAR.K	Carbamidomethyl: 15	1	106.0 (M:106.0)	-3.69
					417.7091	2	K.SCVELAR.K	Carbamidomethyl: 2	0	41.6 (M:41.6)	-3.36
					534.9499	3	R.AKELKQILGEMDID.-		2	51.9 (M:51.9)	-3.44
					540.2817	3	R.AKELKQILGEMDID.-	Oxidation: 11	2	48.0 (M:48.0)	-3.17
					702.3544	2	K.ELKQILGEMDID.-		1	55.0 (M:55.0)	-5.11
					710.3532	2	K.ELKQILGEMDID.-	Oxidation: 9	1	38.8 (M:38.8)	-3.09
					517.2456	2	K.QILGEMDID.-		0	32.0 (M:32.0)	-3.07
AT3G07750	RRP42	2682.2	230	3.96	635.8404	2	M.GLSLGEQHFIK.G	Acetyl: 1	0	48.5 (M:48.5)	-4.29
					510.5305	4	M.GLSLGEQHFIKGGIAQDLR.T		1	83.3 (M:83.3)	-1.57
					694.3735	3	M.GLSLGEQHFIKGGIAQDLR.T	Acetyl: 1	1	83.8 (M:83.8)	-3.72
					617.8285	4	M.GLSLGEQHFIKGGIAQDLRTDGR.K		2	45.8 (M:45.8)	-3.41
					628.3305	4	M.GLSLGEQHFIKGGIAQDLRTDGR.K	Acetyl: 1	2	57.9 (M:57.9)	-4.30
					415.2304	2	K.GGIAQDLR.T		0	59.5 (M:59.5)	1.09
					420.2210	3	K.GGIAQDLRTDGR.K		1	32.2 (M:32.2)	-1.13
					648.1092	4	R.KRLTYRPIYVETGVIPQANGSAR.V		3	57.1 (M:57.1)	-4.19
					616.0859	4	K.RLTYRPIYVETGVIPQANGSAR.V		2	56.4 (M:56.4)	-3.75
					769.0772	3	R.LTYRPIYVETGVIPQANGSAR.V		1	79.5 (M:79.5)	-5.56
					640.8533	4	R.LTYRPIYVETGVIPQANGSARVR.I		2	55.7 (M:55.7)	-3.19
					438.9299	3	R.VRIGGTDVIASVK.A		1	52.7 (M:52.7)	0.93
					674.1254	4	R.VRIGGTDVIASVKAEIGRPSSLQPDK.G		3	46.0 (M:46.0)	-5.39
					530.3044	2	R.IGGTDVIASVK.A		0	82.6 (M:82.6)	-2.85
					610.3338	4	R.IGGTDVIASVKAEIGRPSSLQPDK.G		2	78.9 (M:78.9)	-4.78
					656.6126	4	R.IGGTDVIASVKAEIGRPSSLQPDKGK.V		3	85.4 (M:85.4)	-4.81
					528.2870	3	K.AEIGRPSSLQPDKGK.V		2	48.6 (M:48.6)	-5.20
					703.6819	3	K.GKVAVFIDCSPTAEPTFGGR.G	Carbamidomethyl: 9	1	58.0 (M:58.0)	-5.77
					641.9778	3	K.VAVFIDCSPTAEPTFGGR.G	Carbamidomethyl: 7	0	102.9 (M:102.9)	-4.21
					786.9131	2	R.GGEELSSELALALQR.C		0	107.4 (M:107.4)	-2.44
					734.3867	3	R.GGEELSSELALALQRCLLGGK.S	Carbamidomethyl: 16	1	133.0 (M:133.0)	-6.36
					700.9061	2	K.SGAGAGINLSSLLIK.E		0	123.2 (M:123.2)	-4.12
					572.3262	3	K.SGAGAGINLSSLLIKEGK.V		1	117.3 (M:117.3)	-3.34
					500.2943	2	K.AALTNTAIPK.V		0	67.6 (M:67.6)	-1.96
					493.7583	2	R.TGHICGLTK.R	Carbamidomethyl: 5	0	31.7 (M:31.7)	0.63
					649.0148	3	K.RSGSGLDPSVILDMISVAK.H		1	88.1 (M:88.1)	-6.39
					654.3475	3	K.RSGSGLDPSVILDMISVAK.H	Oxidation: 14	1	73.2 (M:73.2)	-4.68
					894.9702	2	R.SGSGLDPSVILDMISVAK.H		0	124.6 (M:124.6)	-4.52
					902.9660	2	R.SGSGLDPSVILDMISVAK.H	Oxidation: 13	0	109.2 (M:109.2)	-6.28
					523.2693	2	K.HVTETLMSK.L		0	42.7 (M:42.7)	-3.15
					531.2661	2	K.HVTETLMSK.L	Oxidation: 7	0	41.0 (M:41.0)	-4.30
					884.7216	3	K.HVTETLMSKLDSEISAAEACEDES.-	Carbamidomethyl: 20	1	168.2 (M:168.2)	-5.59
					890.0526	3	K.HVTETLMSKLDSEISAAEACEDES.-	Carbamidomethyl: 20; Oxidation: 7	1	125.1 (M:125.1)	-6.25
					813.3262	2	K.LDSEISAAEACEDES.-	Carbamidomethyl: 11	0	88.5 (M:88.5)	-1.99
AT2G25355	RRP40A	2567.2	146	4.04	591.9784	3	K.LGSGLRQDNEVISVMR.A		1	98.1 (M:98.1)	-3.88
					597.3108	3	K.LGSGLRQDNEVISVMR.A	Oxidation: 15	1	92.5 (M:92.5)	-2.65
					575.5701	4	K.LGSGLRQDNEVISVMRAGKLR.Y		3	31.4 (M:31.4)	-3.41
					595.7933	2	R.QDNEVISVMR.A		0	65.3 (M:65.3)	-3.44
					603.7901	2	R.QDNEVISVMR.A	Oxidation: 9	0	36.1 (M:36.1)	-4.55
					477.9969	4	R.YSKPNKYWVESSHKR.Y		3	78.3 (M:78.3)	-3.10
					589.3339	3	K.GPQLALLPVLAFEGANR.R		0	55.0 (M:55.0)	-4.93
					641.3667	3	K.GPQLALLPVLAFEGANRR.N		1	67.4 (M:67.4)	-6.02
					629.6716	3	R.RNYPKFEVSTLLYTR.V		2	44.3 (M:44.3)	-6.35
					577.6397	3	R.NYPKFEVSTLLYTR.V		1	83.5 (M:83.5)	-3.79
					614.8305	2	K.FEVSTLLYTR.V		0	60.7 (M:60.7)	-2.79
					722.3418	3	R.VVKTNTGMNPELSCVDESGK.A	Carbamidomethyl: 14	1	90.6 (M:90.6)	-4.78
					727.6737	3	R.VVKTNTGMNPELSCVDESGK.A	Carbamidomethyl: 14; Oxidation: 8	1	117.4 (M:117.4)	-4.43
					613.5989	3	K.TNTGMNPELSCVDESGK.A	Carbamidomethyl: 11	0	69.7 (M:69.7)	-4.08
					618.9303	3	K.TNTGMNPELSCVDESGK.A	Carbamidomethyl: 11; Oxidation: 5	0	72.3 (M:72.3)	-4.33
					730.3584	3	K.AAGFGPLKDGFMFETSTGLSR.M		1	140.5 (M:140.5)	-4.07
					735.6885	3	K.AAGFGPLKDGFMFETSTGLSR.M	Oxidation: 12	1	137.3 (M:137.3)	-6.15
					724.3269	2	K.DGFMFETSTGLSR.M		0	69.6 (M:69.6)	-3.99
					732.3238	2	K.DGFMFETSTGLSR.M	Oxidation: 4	0	65.4 (M:65.4)	-4.71
					858.4514	2	R.MLLSSPTCPVLEALGK.K	Carbamidomethyl: 8	0	90.2 (M:90.2)	-6.75
					866.4501	2	R.MLLSSPTCPVLEALGK.K	Carbamidomethyl: 8; Oxidation: 1	0	119.1 (M:119.1)	-5.18
					615.3358	3	R.MLLSSPTCPVLEALGKK.L	Carbamidomethyl: 8	1	93.0 (M:93.0)	-5.04
					620.6679	3	R.MLLSSPTCPVLEALGKK.L	Carbamidomethyl: 8; Oxidation: 1	1	103.7 (M:103.7)	-4.13
					480.5924	3	K.KLSFETAFGLNGR.C		1	66.0 (M:66.0)	-1.14
					656.3362	2	K.LSFETAFGLNGR.C		0	85.4 (M:85.4)	-3.12
					753.4061	3	R.IVIIVANALMNSETLSGTQQR.I		0	130.3 (M:130.3)	-6.05
					758.7376	3	R.IVIIVANALMNSETLSGTQQR.I	Oxidation: 10	0	116.8 (M:116.8)	-6.08
					551.8294	2	R.IMVEKLLEK.I		1	45.7 (M:45.7)	-2.30
					559.8267	2	R.IMVEKLLEK.I	Oxidation: 2	1	36.1 (M:36.1)	-2.55
					473.2704	3	R.IMVEKLLEKISD.-		2	36.7 (M:36.7)	-0.24
					478.6019	3	R.IMVEKLLEKISD.-	Oxidation: 2	2	45.2 (M:45.2)	-0.65
AT5G38890	CSL4	2338.6	221	1.77	629.3547	2	M.TTGLVTPGDVIGK.A		0	69.3 (M:69.3)	-2.23
					650.3592	2	M.TTGLVTPGDVIGK.A	Acetyl: 1	0	70.0 (M:70.0)	-3.41
					612.0026	3	M.TTGLVTPGDVIGKATEFK.A		1	92.9 (M:92.9)	-1.28
					938.5055	2	M.TTGLVTPGDVIGKATEFK.A	Acetyl: 1	1	122.2 (M:122.2)	-1.32
					523.2916	4	M.TTGLVTPGDVIGKATEFKAGK.G		2	72.4 (M:72.4)	-2.17
					711.3898	3	M.TTGLVTPGDVIGKATEFKAGK.G	Acetyl: 1	2	147.4 (M:147.4)	-2.29
					692.0918	4	K.ATEFKAGKGAYVNDATIYASLTGTCR.I	Carbamidomethyl: 25	2	111.0 (M:111.0)	-3.91
					730.3581	3	K.AGKGAYVNDATIYASLTGTCR.I	Carbamidomethyl: 20	1	118.4 (M:118.4)	-2.59
					644.9746	3	K.GAYVNDATIYASLTGTCR.I	Carbamidomethyl: 17	0	108.1 (M:108.1)	-1.39
					677.3716	2	R.IVSPLPESIDQR.A		0	90.6 (M:90.6)	-0.95
					572.8189	4	R.IVSPLPESIDQRAIVEVTGHK.A		1	57.9 (M:57.9)	-3.05
					477.2740	2	R.AIVEVTGHK.A		0	61.5 (M:61.5)	-0.77
					610.3416	4	R.AIVEVTGHKAHGPIPETGSVVIAR.V		1	66.3 (M:66.3)	-2.82
					501.9468	3	K.AHGPIPETGSVVIAR.V		0	75.6 (M:75.6)	-1.32
					458.7652	4	K.AHGPIPETGSVVIARVTK.V		1	43.3 (M:43.3)	0.11
					521.5284	4	R.VTKVMTKMAAVDILCVGSK.A	Carbamidomethyl: 15; Oxidation: 5, 8	2	35.3 (M:35.3)	-1.98
					632.3245	2	K.MAAVDILCVGSK.A	Carbamidomethyl: 8	0	87.2 (M:87.2)	-1.51
					640.3259	2	K.MAAVDILCVGSK.A	Carbamidomethyl: 8; Oxidation: 1	0	86.3 (M:86.3)	4.74
					530.6209	3	K.MAAVDILCVGSKAVR.E	Carbamidomethyl: 8	1	82.7 (M:82.7)	-1.38
					535.9532	3	K.MAAVDILCVGSKAVR.E	Carbamidomethyl: 8; Oxidation: 1	1	83.0 (M:83.0)	-0.09
					623.8317	4	K.MAAVDILCVGSKAVRENFAGVIR.Q	Carbamidomethyl: 8; Oxidation: 1	2	51.1 (M:51.1)	-2.58
					453.2454	2	R.ENFAGVIR.Q		0	42.7 (M:42.7)	-0.37
					511.2703	3	R.ENFAGVIRQQDVR.A		1	65.9 (M:65.9)	-0.79
					568.0297	4	R.ATEIDKVDMHQSFHAGDIVR.A		1	105.5 (M:105.5)	-2.70
					572.0301	4	R.ATEIDKVDMHQSFHAGDIVR.A	Oxidation: 9	1	50.4 (M:50.4)	0.24
					516.7783	2	R.AMVLSLGDAR.A		0	92.9 (M:92.9)	-1.29
					524.7754	2	R.AMVLSLGDAR.A	Oxidation: 2	0	64.5 (M:64.5)	-1.97
					644.0075	3	R.AMVLSLGDARAYYLSTAK.N		1	53.8 (M:53.8)	-1.20
					649.3382	3	R.AMVLSLGDARAYYLSTAK.N	Oxidation: 2	1	46.6 (M:46.6)	-2.69
					458.7422	2	R.AYYLSTAK.N		0	33.4 (M:33.4)	-0.28
AT4G27490	MTR3	1992.3	126	3.95	701.3693	2	M.AAKPGAATPTYSPK.I	Acetyl: 1	1	88.8 (M:88.8)	-4.24
					609.6738	3	M.AAKPGAATPTYSPKIVGR.S	Acetyl: 1	2	150.5 (M:150.5)	-2.94
					518.2897	4	M.AAKPGAATPTYSPKIVGRSR.L	Acetyl: 1	3	39.6 (M:39.6)	-4.07
					545.2799	2	K.PGAATPTYSPK.I		0	65.6 (M:65.6)	-4.62
					505.6162	3	K.PGAATPTYSPKIVGR.S		1	69.9 (M:69.9)	0.98
					565.7904	4	R.SRLPIFKDSDLDWSRPDGR.G		3	55.5 (M:55.5)	-3.17
					505.0082	4	R.LPIFKDSDLDWSRPDGR.G		2	72.2 (M:72.2)	-1.38
					473.5469	3	K.DSDLDWSRPDGR.G		1	32.5 (M:32.5)	-2.29
					778.8746	4	R.GFHQCRPALLQTGAVSSASGSAYAEFGNTK.V	Carbamidomethyl: 5	1	135.1 (M:135.1)	-4.49
					487.2952	2	K.VIVSVFGPR.E		0	59.4 (M:59.4)	0.12
					439.9224	3	K.VIVSVFGPRESK.K		1	30.2 (M:30.2)	0.17
					490.5843	3	R.ESKKAMVYSDVGR.L		2	46.4 (M:46.4)	-2.25
					495.9147	3	R.ESKKAMVYSDVGR.L	Oxidation: 6	2	53.0 (M:53.0)	-4.68
					563.2881	2	K.KAMVYSDVGR.L		1	71.0 (M:71.0)	-2.86
					571.2838	2	K.KAMVYSDVGR.L	Oxidation: 3	1	70.9 (M:70.9)	-5.95
					499.2412	2	K.AMVYSDVGR.L		0	67.5 (M:67.5)	-2.00
					507.2382	2	K.AMVYSDVGR.L	Oxidation: 2	0	56.3 (M:56.3)	-2.97
					808.7082	3	R.LNCNVSYTNFASPTLGQGTDHK.E	Carbamidomethyl: 3	0	113.5 (M:113.5)	-6.13
					850.6438	4	R.LNCNVSYTNFASPTLGQGTDHKEYSSMLHK.A	Carbamidomethyl: 3	1	66.4 (M:66.4)	-5.82
					733.3718	2	K.ALEGVIMMETFPK.T		0	85.9 (M:85.9)	-4.49
					741.3685	2	K.ALEGVIMMETFPK.T	Oxidation: 7	0	81.0 (M:81.0)	-5.51
					749.3660	2	K.ALEGVIMMETFPK.T	Oxidation: 7, 8	0	80.4 (M:80.4)	-5.34
					670.6440	3	K.LGEIMRDCLKQSASASDE.-	Carbamidomethyl: 8	2	104.5 (M:104.5)	-4.66
					675.9744	3	K.LGEIMRDCLKQSASASDE.-	Carbamidomethyl: 8; Oxidation: 5	2	73.5 (M:73.5)	-6.41
					655.7757	2	R.DCLKQSASASDE.-	Carbamidomethyl: 2	1	102.0 (M:102.0)	-6.76
AT1G03360	RRP4	1586.5	108	3.18	486.0385	4	M.VMRKLQLPLSQTQKVR.F	Oxidation: 2	3	35.3 (M:35.3)	-5.37
					642.3864	2	R.KLQLPLSQTQK.V		1	65.4 (M:65.4)	-2.07
					513.6492	3	R.KLQLPLSQTQKVR.F		2	32.6 (M:32.6)	-2.95
					493.5414	4	R.KLQLPLSQTQKVRFER.A		3	58.6 (M:58.6)	-3.12
					578.3389	2	K.LQLPLSQTQK.V		0	48.0 (M:48.0)	-2.30
					470.9513	3	K.LQLPLSQTQKVR.F		1	60.0 (M:60.0)	-2.50
					900.7072	4	R.AIERLQSLSSSANSDASVIVTDSIPVNHDDAFLK.G		1	86.2 (M:86.2)	-3.26
					783.3911	4	R.LQSLSSSANSDASVIVTDSIPVNHDDAFLK.G		0	56.6 (M:56.6)	-3.66
					729.0201	3	K.GHGTSEVDGELLATVCGVVER.V	Carbamidomethyl: 16	0	80.0 (M:80.0)	-4.39
					666.3682	2	R.YKPEVGDIVVGR.V		1	64.7 (M:64.7)	-2.01
					471.7891	2	R.VIEVAQKR.W		1	55.5 (M:55.5)	-2.38
					459.5715	3	R.RRTSVDELNMR.N		2	31.1 (M:31.1)	-4.57
					464.9034	3	R.RRTSVDELNMR.N	Oxidation: 10	2	44.0 (M:44.0)	-3.93
					407.5386	3	R.RTSVDELNMR.N		1	38.8 (M:38.8)	-3.30
					412.8697	3	R.RTSVDELNMR.N	Oxidation: 9	1	39.0 (M:39.0)	-4.56
					532.7545	2	R.TSVDELNMR.N		0	47.3 (M:47.3)	-2.20
					540.7526	2	R.TSVDELNMR.N	Oxidation: 8	0	56.8 (M:56.8)	-1.03
					683.8296	4	R.TSVDELNMRNIFVEHDVVCAEVR.N	Carbamidomethyl: 19	1	74.1 (M:74.1)	-6.07
					687.8294	4	R.TSVDELNMRNIFVEHDVVCAEVR.N	Carbamidomethyl: 19; Oxidation: 8	1	64.1 (M:64.1)	-4.41
					562.9449	3	R.NIFVEHDVVCAEVR.N	Carbamidomethyl: 10	0	89.2 (M:89.2)	-3.97
					796.1431	4	R.NIFVEHDVVCAEVRNFQHDGSLQLQAR.S	Carbamidomethyl: 10	1	114.4 (M:114.4)	-2.82
					505.2536	3	R.NFQHDGSLQLQAR.S		0	52.2 (M:52.2)	-2.86
					458.2782	3	K.GQLLKVDPYLVK.R		1	38.2 (M:38.2)	0.02
					510.3104	3	K.GQLLKVDPYLVKR.S		2	54.6 (M:54.6)	-2.79
					656.8134	4	K.NIDIHDMLGSEFHVVVAENEAER.R		0	88.2 (M:88.2)	-3.48
AT3G46210	RRP46	1160	86	2.16	589.7566	2	-.MEIDREDGR.T	Acetyl: 1; Oxidation: 1	1	30.1 (M:30.1)	-3.95
					639.8129	4	-.MEIDREDGRTPNQLRPLACSR.N	Carbamidomethyl: 19; Acetyl: 1	3	80.5 (M:80.5)	-4.28
					643.8120	4	-.MEIDREDGRTPNQLRPLACSR.N	Carbamidomethyl: 19; Acetyl: 1; Oxidation: 1	3	67.8 (M:67.8)	-3.69
					471.5854	3	R.TPNQLRPLACSR.N	Carbamidomethyl: 10	1	64.6 (M:64.6)	-0.78
					498.5014	4	R.NILHRPHGSASWSQGDTK.V		1	35.9 (M:35.9)	-0.23
					459.2761	2	K.VLAAVYGPK.A		0	73.7 (M:73.7)	-0.69
					425.5870	3	K.VLAAVYGPKAGTK.K		1	53.8 (M:53.8)	-0.22
					468.2842	3	K.VLAAVYGPKAGTKK.N		2	46.2 (M:46.2)	-2.53
					522.7894	4	K.VLAAVYGPKAGTKKNENAEK.A		3	66.7 (M:66.7)	-4.40
					523.5218	4	K.KNENAEKACFEVIWKPK.S	Carbamidomethyl: 9	3	37.0 (M:37.0)	-1.82
					502.7767	4	K.SGQIGKVEKEYEMILKR.T		3	87.5 (M:87.5)	-2.35
					506.7757	4	K.SGQIGKVEKEYEMILKR.T	Oxidation: 13	3	92.9 (M:92.9)	-1.68
					479.9306	3	K.VEKEYEMILKR.T		2	68.3 (M:68.3)	0.20
					485.2612	3	K.VEKEYEMILKR.T	Oxidation: 7	2	48.5 (M:48.5)	-2.08
					571.3021	2	R.AATASLSAFFR.K		0	74.1 (M:74.1)	-2.74
					423.9038	3	R.AATASLSAFFRK.N		1	46.2 (M:46.2)	1.48
					544.7826	4	R.AATASLSAFFRKNFQQSSSK.A		2	70.6 (M:70.6)	-2.74
AT3G27670	RST1	996.1	36	4.56	519.2828	2	M.ASYATLLEK.T	Acetyl: 1	0	54.8 (M:54.8)	6.71
					647.8568	2	M.ASYATLLEKTR.V	Acetyl: 1	1	77.7 (M:77.7)	4.80
					499.2920	2	R.FAVISVFSK.L		0	45.1 (M:45.1)	5.08
					602.3348	2	R.LVSDSVLDLSR.G		0	60.3 (M:60.3)	3.67
					690.3647	2	R.IPLSDSSSSLFAR.E		0	88.4 (M:88.4)	3.99
					702.3625	2	R.LLCQTWVVNDR.A	Carbamidomethyl: 3	0	65.3 (M:65.3)	5.54
					755.4603	2	K.LLDVIPQVIFPAGK.E		0	102.7 (M:102.7)	6.18
					573.8247	2	R.ANILSIDATTK.E		0	68.7 (M:68.7)	4.99
					456.9048	3	K.SLVHMAEEALPR.C	Oxidation: 5	0	30.0 (M:30.0)	4.28
					802.3418	2	R.TEASASSDIDSDSYR.N		0	94.3 (M:94.3)	2.85
					737.8845	2	K.FLQVSNLEPGNEK.T		0	52.8 (M:52.8)	5.41
					567.3154	2	K.LGSVPFSELGK.L		0	36.1 (M:36.1)	3.05
					715.8350	2	R.VYSFATESDANAR.L		0	83.8 (M:83.8)	5.61
					623.8237	2	R.LSSQQIAQSER.D		0	82.1 (M:82.1)	1.14
AT3G12990	RRP45A	936.8	34	6.69	620.0766	4	R.LTVNESKFVESALQSELRVDGR.G		2	124.4 (M:124.4)	-6.03
					639.8295	2	K.FVESALQSELR.V		0	53.4 (M:53.4)	-13.41
					681.8476	2	R.AVDTESLCVLAGK.L	Carbamidomethyl: 8	0	101.7 (M:101.7)	-3.96
					881.6881	4	R.MTVTVNANGDICAIQKPGEEGVNQSVILHCLR.L	Carbamidomethyl: 12, 30	1	220.2 (M:220.2)	-4.19
					885.6871	4	R.MTVTVNANGDICAIQKPGEEGVNQSVILHCLR.L	Carbamidomethyl: 12, 30; Oxidation: 1	1	160.2 (M:160.2)	-3.88
					469.2161	2	R.DAVEAYNR.E		0	30.0 (M:30.0)	-13.30
					506.3065	2	K.SEVLGPIVVV.-		0	55.0 (M:55.0)	-2.72
AT2G06990	HEN2	222.6	5	4.26	564.7620	2	R.SDETPTPEPR.T		0	36.3 (M:36.3)	0.02
					460.7788	2	R.VIYTSPLK.A		0	39.9 (M:39.9)	5.55
					488.2667	3	R.KAEVNYEIQQLK.S		1	36.3 (M:36.3)	-3.14
					480.2462	2	K.SNEQVNLR.N		0	31.8 (M:31.8)	-5.64
AT1G59760	MTR4	188.2	6	3.62	460.7788	2	R.VIYTSPIK.A		0	39.9 (M:39.9)	5.55
					630.2963	2	R.NSFFQFQADR.A		0	33.9 (M:33.9)	3.89
					733.4350	2	R.GEPVVVTVPLSQIK.S		0	53.2 (M:53.2)	0.11
					725.8912	2	R.LGYITSDNVVELK.G		0	41.0 (M:41.0)	-2.56
AT2G17510	RRP44/DIS3	157.4	2	17.06	855.9213	2	K.ATEEGISAETIEAYVK.S		0	67.6 (M:67.6)	-4.67
					512.2650	2	R.GTSVYLVER.R		0	34.8 (M:34.8)	-23.67

## Sheet: pept RRP41 IP2
Table S1 IP2: proteins copurified with RRP41-myc - Peptides detected in Experiment 2
FDR<1%
Peptides that discriminate between RRP45A and RRP45B or between MTR4 and HEN2 are given in bold
TAIR Accession	Name	Mascot score (protein)	Nb spectra	Δ ppm	m/z meas.	z	Sequence	Modifications	Nb miscleavages	Mascot score (peptide)	Δ m/z [ppm]
AT3G60500	RRP45B	1528.4	138	1.29	403.7029	2	R.LANMWR.L	Oxidation: 4	0	48.1 (M:48.1)	0.93
					688.7046	3	R.LTVNESKFVETALQSELR.V		1	117.3 (M:117.3)	1.00
					646.8469	2	K.FVETALQSELR.V		0	72.5 (M:72.5)	1.62
					681.8498	2	R.AVDTESLCVLAGK.M	Carbamidomethyl: 8	0	87.6 (M:87.6)	-0.72
					724.6633	3	K.GNIVVMDPTYVEEAVMCGR.M	Carbamidomethyl: 17; Oxidation: 6, 16	0	83.5 (M:83.5)	-0.75
					742.0414	3	R.AAATTKIIREEVEAYNCER.S	Carbamidomethyl: 17	2	103.3 (M:103.3)	3.11
					560.9377	3	K.IIREEVEAYNCER.S	Carbamidomethyl: 11	1	85.0 (M:85.0)	-1.47
					649.7700	2	R.EEVEAYNCER.S	Carbamidomethyl: 8	0	39.4 (M:39.4)	0.74
					537.2945	2	K.SEVSGPTVAVK.E		0	52.4 (M:52.4)	-1.84
					406.9618	4	K.SEVSGPTVAVKEEHR.K		1	67.0 (M:67.0)	-2.31
					438.9858	4	K.SEVSGPTVAVKEEHRK.S		2	72.4 (M:72.4)	-1.41
					450.2203	3	K.SSDQERAAEISR.E		1	91.1 (M:91.1)	0.82
					500.4957	4	K.SSDQERAAEISREHVER.L		2	40.8 (M:40.8)	1.08
					432.8934	3	R.AAEISREHVER.L		1	67.1 (M:67.1)	0.19
					537.8115	2	R.LKLSTEEVR.S		1	72.1 (M:72.1)	0.33
					417.2228	2	K.LSTEEVR.S		0	60.2 (M:60.2)	2.35
					413.8659	3	R.SSKEEEAANFK.G		1	49.3 (M:49.3)	-1.58
					826.8702	4	R.SSKEEEAANFKGGPSNWDPYSEAMDVDSLK.V	Oxidation: 24	2	89.7 (M:89.7)	0.09
					469.2180	2	K.EEEAANFK.G		0	31.8 (M:31.8)	2.68
					695.3027	3	K.GGPSNWDPYSEAMDVDSLK.V	Oxidation: 13	0	61.5 (M:61.5)	1.05
AT3G61620	RRP41	1458.4	124	1.03	625.2954	2	-.MEYVNPEGLR.L	Acetyl: 1	0	63.2 (M:63.2)	-3.70
					633.2951	2	-.MEYVNPEGLR.L	Acetyl: 1; Oxidation: 1	0	61.3 (M:61.3)	-0.19
					569.6096	3	-.MEYVNPEGLRLDGR.R	Acetyl: 1; Oxidation: 1	1	50.7 (M:50.7)	-1.37
					607.9889	3	R.FNEMRQIVAEVGVVSK.A	Oxidation: 4	1	31.2 (M:31.2)	-0.30
					564.8354	2	R.QIVAEVGVVSK.A		0	63.7 (M:63.7)	1.03
					663.8043	2	K.ADGSAVFEMGNTK.V		0	75.8 (M:75.8)	1.43
					671.8000	2	K.ADGSAVFEMGNTK.V	Oxidation: 9	0	74.9 (M:74.9)	-1.28
					757.0476	3	K.ADGSAVFEMGNTKVIAAVYGPR.E	Oxidation: 9	1	77.9 (M:77.9)	0.07
					721.1165	4	K.ADGSAVFEMGNTKVIAAVYGPREIQNK.S	Oxidation: 9	2	36.5 (M:36.5)	-2.43
					473.2815	2	K.VIAAVYGPR.E		0	59.5 (M:59.5)	4.22
					519.9626	3	K.VIAAVYGPREIQNK.S		1	33.3 (M:33.3)	-0.93
					509.3011	2	R.STELSLVIR.Q		0	48.4 (M:48.4)	1.10
					639.3297	3	R.SACINAATLALADAGIPMR.D	Carbamidomethyl: 3	0	58.0 (M:58.0)	0.90
					644.6609	3	R.SACINAATLALADAGIPMR.D	Carbamidomethyl: 3; Oxidation: 18	0	76.4 (M:76.4)	0.22
					454.2553	3	K.LDKVSLLQMDAK.L		1	39.4 (M:39.4)	0.67
					459.5864	3	K.LDKVSLLQMDAK.L	Oxidation: 9	1	64.6 (M:64.6)	-0.47
					502.7760	2	K.VSLLQMDAK.L		0	62.6 (M:62.6)	0.27
					510.7730	2	K.VSLLQMDAK.L	Oxidation: 6	0	55.9 (M:55.9)	-0.69
					682.6581	3	K.LPMETFETVFALASEGCK.A	Carbamidomethyl: 17; Oxidation: 3	0	76.1 (M:76.1)	1.85
					410.5667	3	R.IREVLQENTK.Q		1	31.8 (M:31.8)	0.63
					640.3490	3	R.IREVLQENTKQLEYR.R		2	61.6 (M:61.6)	-1.05
					519.5395	4	R.IREVLQENTKQLEYRR.A		3	34.1 (M:34.1)	0.23
					550.6210	3	R.EVLQENTKQLEYR.R		1	58.8 (M:58.8)	-0.60
AT1G60080	RRP43	1699.7	118	1.2	694.3211	3	M.GIPDAAQDLSTEMEVDAFR.R	Oxidation: 13	0	71.5 (M:71.5)	-0.16
					560.0172	4	M.GIPDAAQDLSTEMEVDAFRR.I	Oxidation: 13	1	62.6 (M:62.6)	-1.46
					741.0236	3	M.GIPDAAQDLSTEMEVDAFRR.I		1	72.7 (M:72.7)	0.39
					760.3585	3	M.GIPDAAQDLSTEMEVDAFRR.I	Acetyl: 1; Oxidation: 13	1	35.3 (M:35.3)	0.05
					625.3533	4	R.QLGKARDTIVNLGLVSTADGSALAK.I		2	38.6 (M:38.6)	-0.95
					691.3830	3	K.ARDTIVNLGLVSTADGSALAK.I		1	90.9 (M:90.9)	-0.11
					615.6682	3	R.DTIVNLGLVSTADGSALAK.I		0	48.6 (M:48.6)	-3.51
					567.3208	2	K.IGSTTMLAAIR.M		0	89.7 (M:89.7)	-0.27
					575.3188	2	K.IGSTTMLAAIR.M	Oxidation: 6	0	106.8 (M:106.8)	0.56
					491.7822	2	R.PAEAAPVISK.R		0	67.4 (M:67.4)	0.28
					754.8979	2	R.LSDTILSSGMIDLK.E	Oxidation: 10	0	57.7 (M:57.7)	0.64
					453.2443	2	K.ELCLVSGK.A	Carbamidomethyl: 3	0	46.4 (M:46.4)	5.67
					408.7449	2	R.IVAVTGEK.D		0	47.7 (M:47.7)	-0.12
					648.6800	3	R.IVAVTGEKDQDNALITEK.E		1	111.2 (M:111.2)	-1.60
					622.0823	4	R.IVAVTGEKDQDNALITEKEAVNK.E		2	94.8 (M:94.8)	-2.87
					686.3665	4	R.IVAVTGEKDQDNALITEKEAVNKEK.R		3	141.8 (M:141.8)	-2.82
					573.7858	2	K.DQDNALITEK.E		0	58.1 (M:58.1)	0.57
					481.6001	3	K.NIPFSLTCILHK.N	Carbamidomethyl: 8	0	46.4 (M:46.4)	2.27
					598.3192	2	K.SGGAALAYSSAIK.S		0	76.3 (M:76.3)	-0.51
					417.7104	2	K.SCVELAR.K	Carbamidomethyl: 2	0	41.7 (M:41.7)	-0.35
					540.2835	3	R.AKELKQILGEMDID.-	Oxidation: 11	2	59.3 (M:59.3)	0.22
					702.3587	2	K.ELKQILGEMDID.-		1	49.2 (M:49.2)	1.03
					710.3558	2	K.ELKQILGEMDID.-	Oxidation: 9	1	46.7 (M:46.7)	0.54
AT3G07750	RRP42	1786.9	134	1.91	635.8453	2	M.GLSLGEQHFIK.G	Acetyl: 1	0	57.0 (M:57.0)	3.33
					680.3599	3	M.GLSLGEQHFIKGGIAQDLR.T		1	71.0 (M:71.0)	-18.65
					694.3750	3	M.GLSLGEQHFIKGGIAQDLR.T	Acetyl: 1	1	62.1 (M:62.1)	-1.57
					415.2307	2	K.GGIAQDLR.T		0	61.9 (M:61.9)	1.88
					420.2216	3	K.GGIAQDLRTDGR.K		1	34.2 (M:34.2)	0.32
					616.0872	4	K.RLTYRPIYVETGVIPQANGSAR.V		2	57.6 (M:57.6)	-1.67
					769.0806	3	R.LTYRPIYVETGVIPQANGSAR.V		1	75.0 (M:75.0)	-1.13
					438.9301	3	R.VRIGGTDVIASVK.A		1	49.2 (M:49.2)	1.23
					530.3066	2	R.IGGTDVIASVK.A		0	76.8 (M:76.8)	1.41
					528.2891	3	K.AEIGRPSSLQPDKGK.V		2	48.0 (M:48.0)	-1.32
					703.6842	3	K.GKVAVFIDCSPTAEPTFGGR.G	Carbamidomethyl: 9	1	55.8 (M:55.8)	-2.53
					641.9814	3	K.VAVFIDCSPTAEPTFGGR.G	Carbamidomethyl: 7	0	102.9 (M:102.9)	1.40
					524.9464	3	R.GGEELSSELALALQR.C		0	84.7 (M:84.7)	1.09
					700.9113	2	K.SGAGAGINLSSLLIK.E		0	104.0 (M:104.0)	3.32
					572.3275	3	K.SGAGAGINLSSLLIKEGK.V		1	94.0 (M:94.0)	-1.03
					500.2958	2	K.AALTNTAIPK.V		0	60.3 (M:60.3)	0.90
					493.7580	2	R.TGHICGLTK.R	Carbamidomethyl: 5	0	33.0 (M:33.0)	-0.13
					654.3524	3	K.RSGSGLDPSVILDMISVAK.H	Oxidation: 14	1	69.2 (M:69.2)	2.76
					894.9767	2	R.SGSGLDPSVILDMISVAK.H		0	110.7 (M:110.7)	2.80
					902.9756	2	R.SGSGLDPSVILDMISVAK.H	Oxidation: 13	0	104.7 (M:104.7)	4.36
					523.2708	2	K.HVTETLMSK.L		0	40.6 (M:40.6)	-0.38
					531.2664	2	K.HVTETLMSK.L	Oxidation: 7	0	53.7 (M:53.7)	-3.89
					890.0581	3	K.HVTETLMSKLDSEISAAEACEDES.-	Carbamidomethyl: 20; Oxidation: 7	1	122.2 (M:122.2)	-0.08
					813.3272	2	K.LDSEISAAEACEDES.-	Carbamidomethyl: 11	0	79.8 (M:79.8)	-0.75
AT2G25355	RRP40A	1584.9	81	1.28	591.9812	3	K.LGSGLRQDNEVISVMR.A		1	88.3 (M:88.3)	0.77
					597.3110	3	K.LGSGLRQDNEVISVMR.A	Oxidation: 15	1	98.6 (M:98.6)	-2.33
					595.7952	2	R.QDNEVISVMR.A		0	59.8 (M:59.8)	-0.16
					603.7921	2	R.QDNEVISVMR.A	Oxidation: 9	0	69.8 (M:69.8)	-1.15
					589.3393	3	K.GPQLALLPVLAFEGANR.R		0	56.8 (M:56.8)	4.26
					641.3718	3	K.GPQLALLPVLAFEGANRR.N		1	47.9 (M:47.9)	1.96
					577.6416	3	R.NYPKFEVSTLLYTR.V		1	67.0 (M:67.0)	-0.58
					614.8338	2	K.FEVSTLLYTR.V		0	59.0 (M:59.0)	2.58
					722.3448	3	R.VVKTNTGMNPELSCVDESGK.A	Carbamidomethyl: 14	1	70.0 (M:70.0)	-0.71
					727.6760	3	R.VVKTNTGMNPELSCVDESGK.A	Carbamidomethyl: 14; Oxidation: 8	1	121.8 (M:121.8)	-1.32
					618.9323	3	K.TNTGMNPELSCVDESGK.A	Carbamidomethyl: 11; Oxidation: 5	0	77.5 (M:77.5)	-1.20
					730.3621	3	K.AAGFGPLKDGFMFETSTGLSR.M		1	49.4 (M:49.4)	0.93
					735.6943	3	K.AAGFGPLKDGFMFETSTGLSR.M	Oxidation: 12	1	106.9 (M:106.9)	1.75
					732.3274	2	K.DGFMFETSTGLSR.M	Oxidation: 4	0	57.1 (M:57.1)	0.27
					866.4562	2	R.MLLSSPTCPVLEALGK.K	Carbamidomethyl: 8; Oxidation: 1	0	105.1 (M:105.1)	1.80
					620.6697	3	R.MLLSSPTCPVLEALGKK.L	Carbamidomethyl: 8; Oxidation: 1	1	106.2 (M:106.2)	-1.29
					656.3387	2	K.LSFETAFGLNGR.C		0	71.3 (M:71.3)	0.69
					758.7424	3	R.IVIIVANALMNSETLSGTQQR.I	Oxidation: 10	0	89.0 (M:89.0)	0.22
					559.8289	2	R.IMVEKLLEK.I	Oxidation: 2	1	63.4 (M:63.4)	1.34
					478.6030	3	R.IMVEKLLEKISD.-	Oxidation: 2	2	37.0 (M:37.0)	1.73
AT5G38890	CSL4	1446	150	6.42	629.3610	2	M.TTGLVTPGDVIGK.A		0	69.4 (M:69.4)	7.84
					650.3664	2	M.TTGLVTPGDVIGK.A	Acetyl: 1	0	70.0 (M:70.0)	7.71
					612.0076	3	M.TTGLVTPGDVIGKATEFK.A		1	99.7 (M:99.7)	6.81
					938.5191	2	M.TTGLVTPGDVIGKATEFK.A	Acetyl: 1	1	123.3 (M:123.3)	13.17
					523.2955	4	M.TTGLVTPGDVIGKATEFKAGK.G		2	90.3 (M:90.3)	5.28
					711.3988	3	M.TTGLVTPGDVIGKATEFKAGK.G	Acetyl: 1	2	123.2 (M:123.2)	10.35
					677.3784	2	R.IVSPLPESIDQR.A		0	84.3 (M:84.3)	9.00
					477.2760	2	R.AIVEVTGHK.A		0	65.6 (M:65.6)	3.42
					501.9497	3	K.AHGPIPETGSVVIAR.V		0	73.8 (M:73.8)	4.50
					585.6374	3	K.VMTKMAAVDILCVGSK.A	Carbamidomethyl: 12; Oxidation: 2, 5	1	41.3 (M:41.3)	7.29
					632.3301	2	K.MAAVDILCVGSK.A	Carbamidomethyl: 8	0	87.7 (M:87.7)	7.44
					640.3304	2	K.MAAVDILCVGSK.A	Carbamidomethyl: 8; Oxidation: 1	0	88.9 (M:88.9)	11.68
					453.2476	2	R.ENFAGVIR.Q		0	44.7 (M:44.7)	4.37
					511.2729	3	R.ENFAGVIRQQDVR.A		1	32.6 (M:32.6)	4.33
					572.0317	4	R.ATEIDKVDMHQSFHAGDIVR.A	Oxidation: 9	1	74.8 (M:74.8)	3.16
					516.7818	2	R.AMVLSLGDAR.A		0	77.8 (M:77.8)	5.56
					524.7795	2	R.AMVLSLGDAR.A	Oxidation: 2	0	74.9 (M:74.9)	5.93
					649.3431	3	R.AMVLSLGDARAYYLSTAK.N	Oxidation: 2	1	31.6 (M:31.6)	4.96
					458.7452	2	R.AYYLSTAK.N		0	40.8 (M:40.8)	6.26
AT4G27490	MTR3	1410.7	133	2.05	701.3756	2	M.AAKPGAATPTYSPK.I	Acetyl: 1	1	89.7 (M:89.7)	4.77
					609.6754	3	M.AAKPGAATPTYSPKIVGR.S	Acetyl: 1	2	112.4 (M:112.4)	-0.33
					545.2823	2	K.PGAATPTYSPK.I		0	56.7 (M:56.7)	-0.24
					565.7923	4	R.SRLPIFKDSDLDWSRPDGR.G		3	54.0 (M:54.0)	0.26
					673.0097	3	R.LPIFKDSDLDWSRPDGR.G		2	37.3 (M:37.3)	0.33
					473.5492	3	K.DSDLDWSRPDGR.G		1	30.3 (M:30.3)	2.41
					487.2855	2	K.VIVSVFGPR.E		0	61.8 (M:61.8)	-19.66
					439.9227	3	K.VIVSVFGPRESK.K		1	32.7 (M:32.7)	0.72
					495.9145	3	R.ESKKAMVYSDVGR.L	Oxidation: 6	2	35.3 (M:35.3)	-5.15
					563.2873	2	K.KAMVYSDVGR.L		1	48.0 (M:48.0)	-4.28
					571.2860	2	K.KAMVYSDVGR.L	Oxidation: 3	1	77.0 (M:77.0)	-1.96
					499.2425	2	K.AMVYSDVGR.L		0	51.1 (M:51.1)	0.48
					507.2391	2	K.AMVYSDVGR.L	Oxidation: 2	0	53.2 (M:53.2)	-1.06
					808.7129	3	R.LNCNVSYTNFASPTLGQGTDHK.E	Carbamidomethyl: 3	0	86.4 (M:86.4)	-0.24
					854.6453	4	R.LNCNVSYTNFASPTLGQGTDHKEYSSMLHK.A	Carbamidomethyl: 3; Oxidation: 27	1	70.3 (M:70.3)	-2.62
					733.3777	2	K.ALEGVIMMETFPK.T		0	39.7 (M:39.7)	3.51
					741.3731	2	K.ALEGVIMMETFPK.T	Oxidation: 7	0	72.8 (M:72.8)	0.72
					749.3691	2	K.ALEGVIMMETFPK.T	Oxidation: 7, 8	0	80.5 (M:80.5)	-1.18
					670.6465	3	K.LGEIMRDCLKQSASASDE.-	Carbamidomethyl: 8	2	91.3 (M:91.3)	-0.87
					675.9777	3	K.LGEIMRDCLKQSASASDE.-	Carbamidomethyl: 8; Oxidation: 5	2	48.3 (M:48.3)	-1.51
					655.7790	2	R.DCLKQSASASDE.-	Carbamidomethyl: 2	1	80.6 (M:80.6)	-1.65
AT1G03360	RRP4	988.5	73	1.18	642.3876	2	R.KLQLPLSQTQK.V		1	64.6 (M:64.6)	-0.19
					578.3406	2	K.LQLPLSQTQK.V		0	38.9 (M:38.9)	0.61
					470.9528	3	K.LQLPLSQTQKVR.F		1	75.5 (M:75.5)	0.82
					461.5192	4	K.LQLPLSQTQKVRFER.A		2	33.6 (M:33.6)	-0.02
					496.3006	2	R.VDKLVYVR.T		1	43.6 (M:43.6)	0.43
					444.5830	3	R.YKPEVGDIVVGR.V		1	59.2 (M:59.2)	2.02
					564.5784	4	R.YKPEVGDIVVGRVIEVAQKR.W		3	102.7 (M:102.7)	2.03
					471.7901	2	R.VIEVAQKR.W		1	47.5 (M:47.5)	-0.09
					464.9041	3	R.RRTSVDELNMR.N	Oxidation: 10	2	30.5 (M:30.5)	-2.49
					412.8708	3	R.RTSVDELNMR.N	Oxidation: 9	1	51.2 (M:51.2)	-1.88
					532.7558	2	R.TSVDELNMR.N		0	37.6 (M:37.6)	0.24
					540.7524	2	R.TSVDELNMR.N	Oxidation: 8	0	56.8 (M:56.8)	-1.40
					562.9472	3	R.NIFVEHDVVCAEVR.N	Carbamidomethyl: 10	0	55.8 (M:55.8)	0.15
					505.2551	3	R.NFQHDGSLQLQAR.S		0	55.1 (M:55.1)	0.05
					458.2783	3	K.GQLLKVDPYLVK.R		1	35.0 (M:35.0)	0.33
					510.3125	3	K.GQLLKVDPYLVKR.S		2	53.6 (M:53.6)	1.21
					495.2914	2	K.VDPYLVKR.S		1	53.5 (M:53.5)	-2.42
					403.8780	3	K.EQSHIPLETR.Q		0	31.5 (M:31.5)	-2.37
AT3G46210	RRP46	655.8	68	1.4	589.7578	2	-.MEIDREDGR.T	Acetyl: 1; Oxidation: 1	1	31.2 (M:31.2)	-1.95
					639.8140	4	-.MEIDREDGRTPNQLRPLACSR.N	Carbamidomethyl: 19; Acetyl: 1	3	52.4 (M:52.4)	-2.53
					643.8167	4	-.MEIDREDGRTPNQLRPLACSR.N	Carbamidomethyl: 19; Acetyl: 1; Oxidation: 1	3	66.2 (M:66.2)	3.75
					471.5848	3	R.TPNQLRPLACSR.N	Carbamidomethyl: 10	1	38.3 (M:38.3)	-2.08
					459.2763	2	K.VLAAVYGPK.A		0	73.8 (M:73.8)	-0.17
					425.5871	3	K.VLAAVYGPKAGTK.K		1	42.5 (M:42.5)	0.04
					426.5622	3	K.ACFEVIWKPK.S	Carbamidomethyl: 2	1	31.1 (M:31.1)	0.77
					506.7769	4	K.SGQIGKVEKEYEMILKR.T	Oxidation: 13	3	96.4 (M:96.4)	0.59
					485.2619	3	K.VEKEYEMILKR.T	Oxidation: 7	2	43.0 (M:43.0)	-0.54
					549.2861	2	K.EYEMILKR.T	Oxidation: 4	1	32.2 (M:32.2)	-0.90
					571.3047	2	R.AATASLSAFFR.K		0	83.6 (M:83.6)	1.83
					423.9037	3	R.AATASLSAFFRK.N		1	45.7 (M:45.7)	1.31
AT3G27670	RST1	146.2	4	5.35	499.2939	2	R.FAVISVFSK.L		0	36.0 (M:36.0)	8.90
					602.3342	2	R.LVSDSVLDLSR.G		0	34.0 (M:34.0)	2.56
					623.8230	2	R.LSSQQIAQSER.D		0	76.2 (M:76.2)	0.13
AT3G12990	RRP45A	450.4	20	1.86	425.2053	2	R.LNNMWR.L	Oxidation: 4	0	35.9 (M:35.9)	-0.28
					684.0329	3	R.LTVNESKFVESALQSELR.V		1	66.6 (M:66.6)	1.26
					639.8389	2	K.FVESALQSELR.V		0	71.6 (M:71.6)	1.35
					681.8498	2	R.AVDTESLCVLAGK.L	Carbamidomethyl: 8	0	87.6 (M:87.6)	-0.72
					720.3363	3	K.GSILVMDPTYVEEAVMCGR.M	Carbamidomethyl: 17; Oxidation: 6, 16	0	49.5 (M:49.5)	5.89
					469.2219	2	R.DAVEAYNR.E		0	33.2 (M:33.2)	-0.83
					506.3099	2	K.SEVLGPIVVV.-		0	54.9 (M:54.9)	4.02
AT2G06990	HEN2	235.2	6	3.35	689.3180	2	M.SAQMEEPETLGK.R	Acetyl: 1; Oxidation: 4	0	34.1 (M:34.1)	6.18
					554.6092	3	M.SAQMEEPETLGKRK.E	Acetyl: 1; Oxidation: 4	2	46.2 (M:46.2)	-1.94
					466.5721	3	K.LRSDETPTPEPR.T		1	37.1 (M:37.1)	-0.05
					564.7611	2	R.SDETPTPEPR.T		0	60.8 (M:60.8)	-1.68
AT1G59760	MTR4	78.2	1	1.75	630.2949	2	R.NSFFQFQADR.A		0	31.4 (M:31.4)	1.75
AT2G17510	RRP44/DIS3	166.9	4	5.44	984.4433	3	K.ALSIAEEDDEEDDTVHLAPDNVDDAPR.T		0	42.3 (M:42.3)	4.38
					512.2774	2	R.GTSVYLVER.R		0	41.0 (M:41.0)	0.53
					567.8082	2	R.LTDSLTTDLR.N		0	47.7 (M:47.7)	8.02
					430.7298	2	K.ALADSLDR.A		0	35.9 (M:35.9)	5.88

## Sheet: pept RRP41 IP3
Table S1 IP3: proteins copurified with RRP41-GFP - Peptides detected in Experiment 3
FDR<1%
Peptides that discriminate between RRP45A and RRP45B or between MTR4 and HEN, respectively, are given in bold
TAIR Accession	Name	Mascot score (protein)	Nb spectra	Δ ppm	m/z meas.	z	Sequence	Modifications	Nb miscleavages	Mascot score (peptide)	Δ m/z [ppm]
AT3G60500	RRP45B	1138.7	53	9.17	395.7129	2	R.LTVNESK.F		0	33.0 (M:33.0)	-15.14
					646.8492	2	K.FVETALQSELR.V		0	85.8 (M:85.8)	5.09
					970.4808	4	K.DRPNEGSLSIFTEFSPMADPSFEPGRPGESAVELGR.I		2	77.2 (M:77.2)	18.64
					974.4802	4	K.DRPNEGSLSIFTEFSPMADPSFEPGRPGESAVELGR.I	Oxidation: 17	2	54.7 (M:54.7)	19.22
					681.8547	2	R.AVDTESLCVLAGK.M	Carbamidomethyl: 8	0	90.1 (M:90.1)	6.42
					627.0617	4	R.RPDCTVGGENGQEVIIHPLEER.E	Carbamidomethyl: 4	1	108.3 (M:108.3)	3.93
					714.0065	3	K.GNIVVMDPTYVEEAVMCGR.M	Carbamidomethyl: 17	0	109.9 (M:109.9)	8.29
					560.9383	3	K.IIREEVEAYNCER.S	Carbamidomethyl: 11	1	55.3 (M:55.3)	-0.42
					537.2943	2	K.SEVSGPTVAVK.E		0	40.5 (M:40.5)	-2.21
					542.2800	3	K.SEVSGPTVAVKEEHR.K		1	70.5 (M:70.5)	-2.21
					438.9820	4	K.SEVSGPTVAVKEEHRK.S		2	71.2 (M:71.2)	-10.09
					537.8101	2	R.LKLSTEEVR.S		1	40.4 (M:40.4)	-2.24
					413.8618	3	R.SSKEEEAANFK.G		1	83.8 (M:83.8)	-11.44
					695.3074	3	K.GGPSNWDPYSEAMDVDSLK.V	Oxidation: 13	0	47.8 (M:47.8)	7.75
					822.9479	2	K.VGVEISVEEVTGELGK.K		0	73.2 (M:73.2)	11.84
AT3G61620	RRP41	1104.2	84	5.08	625.2998	2	-.MEYVNPEGLR.L	Acetyl: 1	0	74.6 (M:74.6)	3.29
					633.2978	2	-.MEYVNPEGLR.L	Acetyl: 1; Oxidation: 1	0	58.9 (M:58.9)	4.20
					564.8344	2	R.QIVAEVGVVSK.A		0	83.4 (M:83.4)	-0.74
					663.8047	2	K.ADGSAVFEMGNTK.V		0	39.5 (M:39.5)	1.96
					671.8033	2	K.ADGSAVFEMGNTK.V	Oxidation: 9	0	58.8 (M:58.8)	3.65
					473.2766	2	K.VIAAVYGPR.E		0	68.7 (M:68.7)	-6.09
					509.2998	2	R.STELSLVIR.Q		0	59.7 (M:59.7)	-1.59
					639.3322	3	R.SACINAATLALADAGIPMR.D	Carbamidomethyl: 3	0	117.1 (M:117.1)	4.74
					644.6628	3	R.SACINAATLALADAGIPMR.D	Carbamidomethyl: 3; Oxidation: 18	0	78.8 (M:78.8)	3.14
					454.2520	3	K.LDKVSLLQMDAK.L		1	63.7 (M:63.7)	-6.53
					459.5842	3	K.LDKVSLLQMDAK.L	Oxidation: 9	1	60.6 (M:60.6)	-5.27
					502.7745	2	K.VSLLQMDAK.L		0	37.6 (M:37.6)	-2.75
					510.7712	2	K.VSLLQMDAK.L	Oxidation: 6	0	36.5 (M:36.5)	-4.17
					682.6616	3	K.LPMETFETVFALASEGCK.A	Carbamidomethyl: 17; Oxidation: 3	0	76.4 (M:76.4)	6.96
					1015.5036	2	K.LPMETFETVFALASEGCK.A	Carbamidomethyl: 17	0	92.8 (M:92.8)	19.17
					410.5619	3	R.IREVLQENTK.Q		1	55.5 (M:55.5)	-11.20
					354.6808	2	K.QLEYR.R		0	41.5 (M:41.5)	-18.57
AT1G60080	RRP43	1105.3	58	7.37	688.9949	3	M.GIPDAAQDLSTEMEVDAFR.R		0	57.6 (M:57.6)	7.74
					741.0306	3	M.GIPDAAQDLSTEMEVDAFRR.I		1	42.0 (M:42.0)	9.77
					746.3623	3	M.GIPDAAQDLSTEMEVDAFRR.I	Oxidation: 13	1	32.8 (M:32.8)	9.87
					422.8854	3	R.HLSESLRPDGR.Q		1	35.7 (M:35.7)	-10.44
					691.3875	3	K.ARDTIVNLGLVSTADGSALAK.I		1	93.0 (M:93.0)	6.37
					923.0144	2	R.DTIVNLGLVSTADGSALAK.I		0	75.4 (M:75.4)	13.66
					567.3189	2	K.IGSTTMLAAIR.M		0	77.1 (M:77.1)	-3.72
					575.3168	2	K.IGSTTMLAAIR.M	Oxidation: 6	0	64.9 (M:64.9)	-2.88
					431.5777	3	R.PGRPAEAAPVISK.R		1	35.1 (M:35.1)	-10.59
					491.7797	2	R.PAEAAPVISK.R		0	62.3 (M:62.3)	-4.77
					453.2384	2	K.ELCLVSGK.A	Carbamidomethyl: 3	0	49.0 (M:49.0)	-7.21
					408.7395	2	R.IVAVTGEK.D		0	49.2 (M:49.2)	-13.19
					648.6848	3	R.IVAVTGEKDQDNALITEK.E		1	136.8 (M:136.8)	5.89
					622.0866	4	R.IVAVTGEKDQDNALITEKEAVNK.E		2	96.8 (M:96.8)	4.03
					598.3208	2	K.SGGAALAYSSAIK.S		0	89.2 (M:89.2)	2.19
					417.7057	2	K.SCVELAR.K	Carbamidomethyl: 2	0	38.2 (M:38.2)	-11.67
					517.2454	2	K.QILGEMDID.-		0	33.6 (M:33.6)	-3.40
AT3G07750	RRP42	981.8	59	8.51	410.2239	3	M.GLSLGEQHFIK.G		0	40.5 (M:40.5)	-9.18
					635.8450	2	M.GLSLGEQHFIK.G	Acetyl: 1	0	53.1 (M:53.1)	2.95
					415.2251	2	K.GGIAQDLR.T		0	60.7 (M:60.7)	-11.61
					769.0897	3	R.LTYRPIYVETGVIPQANGSAR.V		1	72.9 (M:72.9)	10.64
					530.3048	2	R.IGGTDVIASVK.A		0	103.3 (M:103.3)	-2.01
					466.5810	3	K.AEIGRPSSLQPDK.G		1	51.3 (M:51.3)	-7.12
					396.4640	4	K.AEIGRPSSLQPDKGK.V		2	42.6 (M:42.6)	-13.10
					641.9836	3	K.VAVFIDCSPTAEPTFGGR.G	Carbamidomethyl: 7	0	95.7 (M:95.7)	4.81
					786.9242	2	R.GGEELSSELALALQR.C		0	113.5 (M:113.5)	11.66
					700.9151	2	K.SGAGAGINLSSLLIK.E		0	76.6 (M:76.6)	8.65
					500.2928	2	K.AALTNTAIPK.V		0	84.7 (M:84.7)	-5.08
					493.7548	2	R.TGHICGLTK.R	Carbamidomethyl: 5	0	48.5 (M:48.5)	-6.51
					894.9866	2	R.SGSGLDPSVILDMISVAK.H		0	113.1 (M:113.1)	13.85
AT2G25355	RRP40A	726.4	26	9.69	1201.3066	3	M.GTEVSTSPTSLIDQTVVPGDVVLDLSNMTNQTIK.L	Acetyl: 1	0	104.3 (M:104.3)	24.98
					1206.6352	3	M.GTEVSTSPTSLIDQTVVPGDVVLDLSNMTNQTIK.L	Acetyl: 1; Oxidation: 28	0	35.2 (M:35.2)	22.34
					591.9813	3	K.LGSGLRQDNEVISVMR.A		1	33.1 (M:33.1)	1.04
					597.3146	3	K.LGSGLRQDNEVISVMR.A	Oxidation: 15	1	33.7 (M:33.7)	3.74
					595.7964	2	R.QDNEVISVMR.A		0	52.5 (M:52.5)	1.70
					569.2827	2	K.GENYWIDIK.G		0	52.2 (M:52.2)	0.62
					589.3382	3	K.GPQLALLPVLAFEGANR.R		0	102.4 (M:102.4)	2.40
					641.3738	3	K.GPQLALLPVLAFEGANRR.N		1	71.8 (M:71.8)	5.03
					614.8339	2	K.FEVSTLLYTR.V		0	68.2 (M:68.2)	2.67
					380.7161	2	K.AAGFGPLK.D		0	43.0 (M:43.0)	-13.50
					858.4693	2	R.MLLSSPTCPVLEALGK.K	Carbamidomethyl: 8	0	56.4 (M:56.4)	14.14
AT5G38890	CSL4	695.8	46	4.85	629.3585	2	M.TTGLVTPGDVIGK.A		0	59.5 (M:59.5)	3.84
					650.3642	2	M.TTGLVTPGDVIGK.A	Acetyl: 1	0	70.6 (M:70.6)	4.40
					677.3764	2	R.IVSPLPESIDQR.A		0	81.3 (M:81.3)	6.13
					477.2710	2	R.AIVEVTGHK.A		0	62.2 (M:62.2)	-7.07
					501.9456	3	K.AHGPIPETGSVVIAR.V		0	73.0 (M:73.0)	-3.69
					640.3252	2	K.MAAVDILCVGSK.A	Carbamidomethyl: 8; Oxidation: 1	0	67.9 (M:67.9)	3.68
					453.2423	2	R.ENFAGVIR.Q		0	56.2 (M:56.2)	-7.28
					516.7776	2	R.AMVLSLGDAR.A		0	76.5 (M:76.5)	-2.59
					524.7746	2	R.AMVLSLGDAR.A	Oxidation: 2	0	69.6 (M:69.6)	-3.44
					458.7393	2	R.AYYLSTAK.N		0	49.3 (M:49.3)	-6.64
AT4G27490	MTR3	591.8	30	6.84	701.3769	2	M.AAKPGAATPTYSPK.I	Acetyl: 1	1	84.3 (M:84.3)	6.54
					545.2809	2	K.PGAATPTYSPK.I		0	68.4 (M:68.4)	-2.77
					430.7671	2	R.SRLPIFK.D		1	41.7 (M:41.7)	-9.59
					505.0078	4	R.LPIFKDSDLDWSRPDGR.G		2	57.7 (M:57.7)	-2.10
					487.2935	2	K.VIVSVFGPR.E		0	66.5 (M:66.5)	-3.27
					571.2855	2	K.KAMVYSDVGR.L	Oxidation: 3	1	33.4 (M:33.4)	-2.89
					499.2384	2	K.AMVYSDVGR.L		0	46.7 (M:46.7)	-7.71
					507.2365	2	K.AMVYSDVGR.L	Oxidation: 2	0	30.1 (M:30.1)	-6.26
					808.7230	3	R.LNCNVSYTNFASPTLGQGTDHK.E	Carbamidomethyl: 3	0	50.3 (M:50.3)	12.14
					733.3806	2	K.ALEGVIMMETFPK.T		0	48.5 (M:48.5)	7.45
					359.6925	2	K.LGEIMR.D		0	41.9 (M:41.9)	-19.29
AT1G03360	RRP4	882.3	46	7.59	428.5902	3	R.KLQLPLSQTQK.V		1	61.3 (M:61.3)	-9.33
					578.3408	2	K.LQLPLSQTQK.V		0	45.6 (M:45.6)	1.04
					1044.2104	3	R.LQSLSSSANSDASVIVTDSIPVNHDDAFLK.G		0	116.1 (M:116.1)	20.03
					729.0301	3	K.GHGTSEVDGELLATVCGVVER.V	Carbamidomethyl: 16	0	89.5 (M:89.5)	9.27
					496.2981	2	R.VDKLVYVR.T		1	51.5 (M:51.5)	-4.52
					444.5783	3	R.YKPEVGDIVVGR.V		1	72.5 (M:72.5)	-8.50
					393.7340	2	R.VIEVAQK.R		0	37.2 (M:37.2)	-14.42
					532.7541	2	R.TSVDELNMR.N		0	32.3 (M:32.3)	-2.91
					540.7516	2	R.TSVDELNMR.N	Oxidation: 8	0	50.6 (M:50.6)	-2.77
					562.9487	3	R.NIFVEHDVVCAEVR.N	Carbamidomethyl: 10	0	86.1 (M:86.1)	2.87
					505.2535	3	R.NFQHDGSLQLQAR.S		0	62.2 (M:62.2)	-3.04
					458.2756	3	K.GQLLKVDPYLVK.R		1	43.5 (M:43.5)	-5.47
					403.8739	3	K.EQSHIPLETR.Q		0	52.0 (M:52.0)	-12.35
AT3G46210	RRP46	254.1	14	5.53	471.5829	3	R.TPNQLRPLACSR.N	Carbamidomethyl: 10	1	102.4 (M:102.4)	-5.98
					459.2729	2	K.VLAAVYGPK.A		0	62.4 (M:62.4)	-7.49
					571.3035	2	R.AATASLSAFFR.K		0	68.4 (M:68.4)	-0.25
AT3G27670	RST1	270.8	7	7.82	519.2772	2	M.ASYATLLEK.T	Acetyl: 1	0	67.3 (M:67.3)	-4.13
					602.3320	2	R.LVSDSVLDLSR.G		0	55.1 (M:55.1)	-1.00
					382.2212	2	R.VGSVVFR.F		0	42.2 (M:42.2)	-14.38
					628.3461	2	R.LPNLDWGATIR.R		0	54.3 (M:54.3)	4.41
AT3G12990	RRP45A	283.6		8.66	395.7129	2	R.LTVNESK.F		0	33.0 (M:33.0)	-15.14
					639.8410	2	K.FVESALQSELR.V		0	60.4 (M:60.4)	4.66
					681.8547	2	R.AVDTESLCVLAGK.L	Carbamidomethyl: 8	0	90.1 (M:90.1)	6.42
					506.3065	2	K.SEVLGPIVVV.-		0	71.0 (M:71.0)	-2.76
AT2G06990	HEN2	134.1	5	7	460.7724	2	R.VIYTSPLK.A		0	38.6 (M:38.6)	-8.34
					414.2312	2	K.ALPDIGNK.V		0	36.2 (M:36.2)	-8.45
					540.7776	2	R.VLCFLDTGR.L	Carbamidomethyl: 3	0	34.5 (M:34.5)	-2.51
AT1G59760	MTR4	399	6	10.88	460.7724	2	R.VIYTSPIK.A		0	38.6 (M:38.6)	-8.34
					630.2972	2	R.NSFFQFQADR.A		0	34.1 (M:34.1)	5.33
					733.4434	2	R.GEPVVVTVPLSQIK.S		0	52.2 (M:52.2)	11.57
					402.2271	2	K.VSELLSR.H		0	33.9 (M:33.9)	-18.85
					531.2696	2	R.VAEVQLDCK.V	Carbamidomethyl: 8	0	44.0 (M:44.0)	2.29
AT2G17510	RRP44/DIS3	267.3	6	5.63	757.9221	2	R.AFDGDIVAVELLPR.D		0	77.0 (M:77.0)	10.32
					512.2794	2	R.GTSVYLVER.R		0	36.7 (M:36.7)	4.46
					567.8039	2	R.LTDSLTTDLR.N		0	64.6 (M:64.6)	0.43
					570.2724	2	R.AVGEDPYFNK.L		0	44.2 (M:44.2)	0.61

## Sheet: Summary
Table S1 summary: proteins copurified with RRP41
		Experiment 1		Experiment 2		Experiment 3
Accession	Name	Mascot	PEAKS DB	Mascot	PEAKS DB	Mascot	PEAKS DB
AT3G60500	RRP45B	++	++	++	++	++	++
AT3G61620	RRP41	++	++	++	++	++	++
AT1G60080	RRP43	++	++	++	++	++	++
AT3G07750	RRP42	++	++	++	++	++	++
AT2G25355	RRP40A	++	++	++	++	++	++
AT5G38890	CSL4	++	++	++	++	++	++
AT4G27490	MTR3	++	++	++	++	++	++
AT1G03360	RRP4	++	++	++	++	++	++
AT3G46210	RRP46	++	++	++	++	+	+
AT3G27670	RST1	++	++	+	+	+	++
AT3G12990	RRP45A	++	++	++	++	+	+
AT2G06990	HEN2	+	++	+	+	+	+
AT1G59760	MTR4	+	++	+	+	++	++
AT2G17510	RRP44/DIS3	+	+	+	++	+	++
Legend:
Yellow: exosome core subunits
Red: RNA helicases
dark orange: exoribonuclease
white: other
++	identified with at least 5 different peptides
+	identified with less then 5 different peptides
