# Supplementary material for: The RNA Helicases AtMTR4 and HEN2 Target Specific Subsets of Nuclear Transcripts for Degradation by the Nuclear Exosome in Arabidopsis thaliana
Source: PLoS Genet. 2014 Aug 21;10(8):e1004564. doi: 10.1371/journal.pgen.1004564 (PMC4140647; doi:10.1371/journal.pgen.1004564)
Supplement: Table S2 — Mass- spectrometric analysis of MTR4 IP experiments: list of peptides. (XLSX) [file pgen.1004564.s021.xlsx]

## Sheet: Pept MTR IP-1
Table S2 IP1: proteins co-purified with MTR4-GFP - Peptides detected in Experiment 1
FDR<1%
TAIR Accession	Name	Mascot score (protein)	Nb spectra	m/z meas.	z	Sequence	Modifications	Nb miscleavages	Mascot score (peptide)	Δ m/z [ppm]
AT1G03360	ribosomal RNA processing 4, Symbol...	361.8	15	428.5960	3	R.KLQLPLSQTQK.V		1	58.7 (M:58.7)	4.16
				458.2805	3	K.GQLLKVDPYLVK.R		1	44.1 (M:44.1)	5.22
				505.2591	3	R.NFQHDGSLQLQAR.S		0	39.8 (M:39.8)	8.02
				532.7561	2	R.TSVDELNMR.N		0	51.9 (M:51.9)	0.82
				578.3417	2	K.LQLPLSQTQK.V		0	62.6 (M:62.6)	2.58
				605.3135	2	K.EQSHIPLETR.Q		0	31.6 (M:31.6)	-2.07
				1044.1993	3	R.LQSLSSSANSDASVIVTDSIPVNHDDAFLK.G		0	47.3 (M:47.3)	9.45
AT1G06720	BMS1 domain-containing protein	430.2	10	403.2342	2	R.IELAGFR.T		0	32.6 (M:32.6)	5.53
				456.7794	2	R.GPITIVQGK.Q		0	42.0 (M:42.0)	0.14
				487.5784	3	K.NMLDNKAEEGIAR.C		1	37.8 (M:37.8)	3.08
				568.8399	2	R.ELNIPIPVNK.D		0	33.6 (M:33.6)	4.55
				671.0321	3	R.NYGEAPPFVVVVQGPPGVGK.S		0	76.1 (M:76.1)	8.51
				726.3855	2	R.YQTIPVFAIEDR.N		0	45.1 (M:45.1)	7.40
				811.4323	3	R.AWTTVEVPQFYNPLTTALQPR.D		0	85.0 (M:85.0)	8.82
AT1G10490	unknown protein, DUF1726	589.9	15	504.2611	2	K.DSELFLQR.M		0	36.0 (M:36.0)	-0.67
				505.2735	2	R.SMFVIIGDK.A		0	32.9 (M:32.9)	1.03
				508.2631	3	K.KLDGVLSPYDMER.F		1	33.4 (M:33.4)	11.67
				601.8886	2	R.ANLPPLLVPLR.D		0	65.1 (M:65.1)	6.62
				627.3068	2	K.SNPSVLWCYK.N	Carbamidomethyl: 8	0	34.1 (M:34.1)	6.38
				661.3662	2	K.ISSSGLISIESTK.T		0	35.0 (M:35.0)	3.10
				684.3560	2	K.MGYGSAAVELLTR.Y		0	65.9 (M:65.9)	4.34
				768.4099	3	K.SLLGPYLVFLSSTVSGYEGTGR.S		0	40.1 (M:40.1)	10.08
				982.0057	2	K.INFPEVDLTGNSPDGFLK.K		0	62.8 (M:62.8)	11.89
AT1G15420	contains Small-subunit processome Utp12 domain	112.7	3	606.2996	2	R.AEPEPDIPSTR.D		0	40.5 (M:40.5)	1.44
				671.8854	2	R.GAILACTIPWIK.S	Carbamidomethyl: 6	0	45.7 (M:45.7)	6.20
AT1G15440	periodic tryptophan protein 2	857.8	26	381.2230	2	R.ALALSMR.L		0	53.7 (M:53.7)	6.46
				416.2416	2	R.AVLPFER.V		0	36.9 (M:36.9)	4.43
				424.7401	2	R.VSVTDLSK.N		0	62.7 (M:62.7)	0.58
				451.2593	2	K.SLSIAPTGR.S		0	33.7 (M:33.7)	1.23
				483.2580	2	R.LWDVFASK.G		0	33.8 (M:33.8)	-0.36
				516.7886	2	R.CLFINLPR.R	Carbamidomethyl: 1	0	44.0 (M:44.0)	3.88
				552.2498	2	R.YLCSVPNNH.-	Carbamidomethyl: 3	0	34.2 (M:34.2)	-1.39
				590.3131	2	R.FENLLGAPYR.G		0	56.9 (M:56.9)	2.76
				599.8311	2	K.NTQLISPVGNR.V		0	61.8 (M:61.8)	0.90
				602.8261	2	K.CIFAVAPADIK.A	Carbamidomethyl: 1	0	47.5 (M:47.5)	4.57
				614.6464	3	K.NHSVTLPLETSTNICR.L	Carbamidomethyl: 15	0	83.4 (M:83.4)	3.85
				966.9917	2	R.LASSPDGTFLLAVDEQNR.C		0	112.9 (M:112.9)	5.14
				1053.1996	3	K.QLASSTLDGQINFWDTIEGVLMYTIEGR.R		0	84.1 (M:84.1)	10.52
AT1G18850	unknown protein	181.5	4	619.3089	2	K.LNGNEMGSFIR.Y		0	49.8 (M:49.8)	8.93
				698.8447	2	R.NVDEVMFASAVSK.L		0	63.3 (M:63.3)	3.16
AT1G30880	unknown protein	126.4	3	427.2244	2	K.ESFTLTR.E		0	45.9 (M:45.9)	0.09
				556.8227	2	K.SAAIEAALAAPK.L		0	80.5 (M:80.5)	6.34
AT1G31660	ESSENTIAL NUCLEAR PROTEIN 1	139.1	3	355.2015	3	R.IFASNLKDR.Q		1	47.3 (M:47.3)	0.50
				458.7905	2	R.TLTDIIIK.K		0	34.1 (M:34.1)	2.47
				586.3512	2	R.EAVIIGSILEK.C		0	34.0 (M:34.0)	1.65
AT1G59760	MTR4	8755.6	1999	355.2141	3	K.TVVFTNVRK.F		1	55.7 (M:55.7)	1.78
				367.2290	3	K.IAKSPLITEK.L		1	37.5 (M:37.5)	0.39
				373.1997	2	K.MEPAVAK.S		0	41.5 (M:41.5)	1.01
				384.8880	3	R.ERLPDAAKPR.E		2	65.6 (M:65.6)	0.82
				388.2140	2	K.LEEAVSK.I		0	54.9 (M:54.9)	1.54
				393.2252	2	R.AIPDLEK.Q		0	40.7 (M:40.7)	3.53
				394.2332	2	K.SPLITEK.L		0	46.0 (M:46.0)	4.07
				402.2354	2	K.VSELLSR.H		0	60.4 (M:60.4)	1.59
				406.5488	3	R.RVAEVQLDCK.V	Carbamidomethyl: 9	1	47.7 (M:47.7)	0.98
				406.7532	2	K.AVPIKER.G		1	44.3 (M:44.3)	0.29
				412.7300	2	R.SSTALAFK.D		0	69.5 (M:69.5)	1.72
				417.2431	2	R.EIVFTPK.Y		0	43.2 (M:43.2)	2.67
				418.2040	3	K.SKFHEDSFQK.S		1	37.2 (M:37.2)	1.41
				434.2559	2	R.LPDAAKPR.E		1	54.0 (M:54.0)	-0.18
				437.2397	3	R.SSTALAFKDELK.A		1	80.2 (M:80.2)	3.70
				442.7195	2	K.FDGDKFR.W		1	48.3 (M:48.3)	6.45
				456.7632	2	K.DLVPLEAR.E		0	54.1 (M:54.1)	4.66
				459.9276	3	K.LGEESDIFKLVK.M		1	55.8 (M:55.8)	4.25
				460.7652	2	R.VFEGSLIR.A		0	51.9 (M:51.9)	3.46
				460.7779	2	R.VIYTSPIK.A		0	59.5 (M:59.5)	3.60
				466.2821	2	K.KVSELLSR.H		1	57.9 (M:57.9)	-0.28
				468.2704	2	K.TVVFTNVR.K		0	49.1 (M:49.1)	2.85
				468.7419	4	R.KSVEESSDSAPPQKVQR.E		2	101.6 (M:101.6)	-0.05
				475.8900	3	K.KECEALAMQMSK.M	Carbamidomethyl: 3	1	78.0 (M:78.0)	1.39
				477.2458	3	K.GSKFYEVMEIAR.V		1	41.0 (M:41.0)	5.79
				480.9630	3	R.GIGVHHSGLLPILK.E		0	38.7 (M:38.7)	4.13
				481.2205	3	K.KECEALAMQMSK.M	Carbamidomethyl: 3; Oxidation: 8	1	56.9 (M:56.9)	-0.95
				481.2217	3	K.KECEALAMQMSK.M	Carbamidomethyl: 3; Oxidation: 10	1	56.0 (M:56.0)	1.54
				483.2422	2	K.EFADWVAK.V		0	47.8 (M:47.8)	4.63
				488.3201	3	K.KLPQVSNILPILK.R		1	45.4 (M:45.4)	6.91
				496.9111	3	R.KSVEESSDSAPPQK.V		1	65.2 (M:65.2)	0.82
				497.6552	3	K.LPQVSNILPILKR.G		1	82.5 (M:82.5)	6.23
				505.9396	3	K.SLNALVPTNESDKK.R		1	92.7 (M:92.7)	1.99
				506.7644	2	R.KFDGDKFR.W		2	59.1 (M:59.1)	0.42
				519.2386	2	K.FHEDSFQK.S		0	43.3 (M:43.3)	1.11
				519.2624	2	K.LGEESDIFK.L		0	79.9 (M:79.9)	2.50
				521.5913	3	R.HPDGIPLDPEVDMK.I		0	70.3 (M:70.3)	4.65
				524.6237	3	R.QYDPVILFSFSKK.E		1	70.2 (M:70.2)	6.23
				526.9229	3	R.HPDGIPLDPEVDMK.I	Oxidation: 13	0	50.0 (M:50.0)	4.57
				531.2682	2	R.VAEVQLDCK.V	Carbamidomethyl: 8	0	78.4 (M:78.4)	-0.35
				536.3000	3	R.RLGYITSDNVVELK.G		1	86.7 (M:86.7)	3.37
				538.2852	2	K.SIGETQLEAK.L		0	71.6 (M:71.6)	0.10
				543.3150	3	R.RMEEVLQQLIVAAK.S		1	88.9 (M:88.9)	6.40
				545.9716	3	R.LGYITSDNVVELKGK.V		1	63.4 (M:63.4)	2.98
				550.2825	3	R.RPEDANYTVDVLTR.C		1	85.4 (M:85.4)	2.36
				557.9733	3	K.SLNALVPTNESDKKR.D		2	100.3 (M:100.3)	1.67
				579.2894	2	K.FYEVMEIAR.V		0	60.3 (M:60.3)	4.82
				580.8226	2	K.SLSSAIMNIPK.D		0	78.2 (M:78.2)	3.09
				581.9557	3	K.SVEESSDSAPPQKVQR.E		1	96.0 (M:96.0)	0.96
				584.3428	3	K.ERGEPVVVTVPLSQIK.S		1	70.6 (M:70.6)	4.30
				587.2861	2	K.FYEVMEIAR.V	Oxidation: 5	0	54.0 (M:54.0)	3.48
				588.8202	2	K.SLSSAIMNIPK.D	Oxidation: 7	0	68.6 (M:68.6)	3.29
				589.3039	2	R.GICILMVDEK.M	Carbamidomethyl: 3	0	62.2 (M:62.2)	4.16
				597.3005	2	R.GICILMVDEK.M	Carbamidomethyl: 3; Oxidation: 6	0	60.1 (M:60.1)	2.73
				601.9924	3	R.EELDLLFIQLQDTAR.R		0	91.4 (M:91.4)	7.65
				603.3041	3	R.EVAWIIFDEVHYMR.D		0	71.5 (M:71.5)	7.83
				603.3274	2	R.LEALENLFEK.H		0	73.4 (M:73.4)	5.15
				608.6353	3	R.EVAWIIFDEVHYMR.D	Oxidation: 13	0	60.1 (M:60.1)	6.96
				611.3295	3	K.SIGETQLEAKLEEAVSK.I		1	76.1 (M:76.1)	4.95
				621.6146	3	K.CLDNGESVMVSAHTSAGK.T	Carbamidomethyl: 1	0	126.4 (M:126.4)	-4.21
				627.6716	3	K.TVVASYAIAMSLKENQR.V		1	72.2 (M:72.2)	5.50
				630.2965	2	R.NSFFQFQADR.A		0	71.2 (M:71.2)	4.21
				633.9890	3	K.CLFATETFSIGLNMPAK.T	Carbamidomethyl: 1	0	60.1 (M:60.1)	9.55
				635.3308	3	R.GICILMVDEKMEPAVAK.S	Carbamidomethyl: 3	1	49.7 (M:49.7)	4.62
				640.6616	3	R.GICILMVDEKMEPAVAK.S	Carbamidomethyl: 3; Oxidation: 11	1	45.7 (M:45.7)	3.24
				646.8488	2	K.YCLPFLLPNR.A	Carbamidomethyl: 2	0	59.3 (M:59.3)	6.46
				647.3668	2	R.FVFLSATVPNAK.E		0	103.3 (M:103.3)	4.72
				649.2833	2	K.ECEALAMQMSK.M	Carbamidomethyl: 2	0	86.6 (M:86.6)	0.66
				651.3786	2	K.VLQMKEELIAK.I		1	43.6 (M:43.6)	0.08
				657.2796	2	K.ECEALAMQMSK.M	Carbamidomethyl: 2; Oxidation: 7	0	70.3 (M:70.3)	-1.09
				657.2815	2	K.ECEALAMQMSK.M	Carbamidomethyl: 2; Oxidation: 9	0	57.9 (M:57.9)	1.68
				663.8693	4	R.LPDAAKPREELDLLFIQLQDTAR.R		2	52.5 (M:52.5)	7.44
				664.0664	4	K.SLSEDDDSRRPEDANYTVDVLTR.C		2	54.7 (M:54.7)	3.80
				666.2994	2	R.CEEGDPENLLR.N	Carbamidomethyl: 1	0	91.4 (M:91.4)	1.39
				666.3561	2	K.NYYNLILQYK.S		0	49.9 (M:49.9)	4.18
				667.9279	2	K.LPQVSNILPILK.R		0	87.4 (M:87.4)	5.89
				676.6038	4	R.DSLVIEEEESLKNYYNLILQYK.S		1	42.4 (M:42.4)	6.32
				677.3793	2	K.TVVASYAIAMSLK.E		0	100.8 (M:100.8)	4.90
				680.8155	2	K.SVEESSDSAPPQK.V		0	83.7 (M:83.7)	0.83
				681.3775	2	R.RLEALENLFEK.H		1	64.2 (M:64.2)	3.99
				684.3648	3	K.DAKVEELVSLLSCFVWR.E	Carbamidomethyl: 13	1	85.0 (M:85.0)	8.14
				685.3749	2	K.TVVASYAIAMSLK.E	Oxidation: 10	0	59.8 (M:59.8)	2.20
				685.3871	3	K.SLSSAIMNIPKDLVPLEAR.E		1	85.4 (M:85.4)	7.39
				686.3778	3	K.PREELDLLFIQLQDTAR.R		1	43.2 (M:43.2)	7.83
				690.7193	3	K.SLSSAIMNIPKDLVPLEAR.E	Oxidation: 7	1	53.1 (M:53.1)	8.14
				694.3582	2	K.SLNALVPTNESDK.K		0	69.6 (M:69.6)	2.04
				712.0222	3	K.SLEEERDSLVIEEEESLK.N		1	30.9 (M:30.9)	5.78
				719.3688	6	K.VHQQPCHIVYTDYRPTPLQHYVFPAGGNGLYLVVDEK.S	Carbamidomethyl: 6	1	55.0 (M:55.0)	7.43
				722.3850	2	R.QYDPVILFSFSK.K		0	60.6 (M:60.6)	7.59
				722.8826	2	R.GVVWEESIVMAPK.N		0	99.1 (M:99.1)	5.22
				725.0292	6	R.EDDSTQIINEELVGCVHDVSFPENYVPLAPSVHNKPPAK.D	Carbamidomethyl: 15	1	58.3 (M:58.3)	7.04
				725.8960	2	R.LGYITSDNVVELK.G		0	101.8 (M:101.8)	4.09
				730.8798	2	R.GVVWEESIVMAPK.N	Oxidation: 10	0	79.2 (M:79.2)	4.81
				733.4390	2	R.GEPVVVTVPLSQIK.S		0	79.5 (M:79.5)	5.61
				735.1554	4	R.ERLPDAAKPREELDLLFIQLQDTAR.R		3	76.1 (M:76.1)	6.99
				736.4179	2	R.MEEVLQQLIVAAK.S		0	103.4 (M:103.4)	6.55
				756.0655	6	K.MVLNSDDEKDAVETIFASAIDMLSDDDKKLPQVSNILPILK.R		3	89.0 (M:89.0)	8.06
				757.3619	2	R.WLSSGEYIQMSGR.A		0	94.6 (M:94.6)	3.98
				758.7326	6	K.MVLNSDDEKDAVETIFASAIDMLSDDDKKLPQVSNILPILK.R	Oxidation: 1	3	32.2 (M:32.2)	9.73
				765.3603	2	R.WLSSGEYIQMSGR.A	Oxidation: 10	0	73.1 (M:73.1)	5.19
				765.9479	2	K.EVIEILFQEGLIK.C		0	97.3 (M:97.3)	6.98
				769.3966	4	K.GKVACEISSAEELTLTELMFSGIFKDAK.V	Carbamidomethyl: 5	2	78.3 (M:78.3)	7.14
				772.6138	4	K.MVLNSDDEKDAVETIFASAIDMLSDDDK.K		1	77.6 (M:77.6)	10.13
				783.0734	3	K.VSELLSRHPDGIPLDPEVDMK.I		1	67.5 (M:67.5)	4.05
				788.9013	6	K.VQREDDSTQIINEELVGCVHDVSFPENYVPLAPSVHNKPPAK.D	Carbamidomethyl: 18	2	90.1 (M:90.1)	7.48
				804.6369	4	K.MVLNSDDEKDAVETIFASAIDMLSDDDKK.L		2	160.4 (M:160.4)	8.98
				808.6351	4	K.MVLNSDDEKDAVETIFASAIDMLSDDDKK.L	Oxidation: 22	2	55.7 (M:55.7)	8.27
				808.6355	4	K.MVLNSDDEKDAVETIFASAIDMLSDDDKK.L	Oxidation: 1	2	94.5 (M:94.5)	8.69
				817.7480	3	K.GSADSLNSAFHLSYNMLLNQLR.C		0	112.2 (M:112.2)	8.49
				823.0782	3	K.GSADSLNSAFHLSYNMLLNQLR.C	Oxidation: 16	0	66.1 (M:66.1)	6.68
				859.1016	3	K.VACEISSAEELTLTELMFSGIFK.D	Carbamidomethyl: 3	0	110.7 (M:110.7)	9.03
				862.4433	4	K.SLEEERDSLVIEEEESLKNYYNLILQYK.S		2	102.3 (M:102.3)	8.73
				868.1462	7	R.EDDSTQIINEELVGCVHDVSFPENYVPLAPSVHNKPPAKDFPFTLDSFQSEAIK.C	Carbamidomethyl: 15	2	64.5 (M:64.5)	7.61
				868.9625	2	K.VEELVSLLSCFVWR.E	Carbamidomethyl: 10	0	125.6 (M:125.6)	7.84
				872.9329	2	K.DFPFTLDSFQSEAIK.C		0	74.7 (M:74.7)	8.97
				920.8074	3	K.GKVACEISSAEELTLTELMFSGIFK.D	Carbamidomethyl: 5	1	51.7 (M:51.7)	8.72
				926.7012	4	R.DFKEEFSDVGLMTGDVTIDPNASCLVMTTEILR.S	Carbamidomethyl: 24	1	90.5 (M:90.5)	7.79
				963.8222	3	K.VACEISSAEELTLTELMFSGIFKDAK.V	Carbamidomethyl: 3	1	107.7 (M:107.7)	9.03
				977.1623	3	K.VEIDVESFVQSFRPDIMEAVYAWAK.G		1	61.2 (M:61.2)	9.68
				1006.4949	4	K.YRDFKEEFSDVGLMTGDVTIDPNASCLVMTTEILR.S	Carbamidomethyl: 26	2	89.6 (M:89.6)	9.78
				1134.8265	3	R.AVCLDCTNDDEEPQSFSIEDQDTWGVIMK.F	Carbamidomethyl: 3, 6	0	111.0 (M:111.0)	5.93
AT1G60080	RRP45B	558.1	15	567.3228	2	K.IGSTTMLAAIR.M		0	90.3 (M:90.3)	3.15
				598.3200	2	K.SGGAALAYSSAIK.S		0	69.0 (M:69.0)	0.81
				648.6826	3	R.IVAVTGEKDQDNALITEK.E		1	82.3 (M:82.3)	2.41
				741.0274	3	M.GIPDAAQDLSTEMEVDAFRR.I		1	39.8 (M:39.8)	5.58
				746.9057	2	R.LSDTILSSGMIDLK.E		0	91.1 (M:91.1)	7.63
				964.2196	4	K.NYILADPTTEEESIMDTLVTVVLDSSDQMVSFYK.S		0	108.9 (M:108.9)	7.29
AT1G63780	IMP4, Putative U3 small nucleolar ribonucleoprotein	307.7	11	527.6278	3	R.EALQEGKPIPTELR.N		1	50.3 (M:50.3)	2.89
				592.5952	3	R.SHIDDEYANATEADPK.I		0	51.0 (M:51.0)	-0.44
				701.8839	2	R.GSQVISEIIETAR.S		0	72.3 (M:72.3)	4.85
				838.9207	2	R.IVTFSNQSDYISFR.N		0	77.2 (M:77.2)	3.76
AT1G63810	Nrap family, nucleolar protein 6 alpha	907.6	26	372.2277	3	R.DIYLLKPPR.F		1	35.9 (M:35.9)	5.89
				501.2848	2	K.IAESLQNVK.G		0	53.6 (M:53.6)	-0.26
				503.2923	2	K.ALSALDIFR.V		0	41.8 (M:41.8)	4.44
				507.9364	3	R.LFNPFMSPGDLKR.S		1	37.0 (M:37.0)	4.16
				540.2797	2	K.LMVDFEPTK.C		0	45.8 (M:45.8)	7.37
				546.9730	3	R.TPLNNYDAVILLHR.D		0	83.7 (M:83.7)	5.05
				547.8090	2	R.VTLDFIATSK.L		0	44.4 (M:44.4)	1.43
				580.9799	3	R.TVDIGPDAENKIEALR.F		1	61.8 (M:61.8)	7.15
				614.6377	3	R.FTSVFPPEPHPVACEK.I	Carbamidomethyl: 14	0	71.0 (M:71.0)	5.13
				631.3393	2	K.VSSVQSLDSALR.F		0	80.4 (M:80.4)	-2.61
				636.8543	2	R.GLYLPPQSEIR.V		0	40.1 (M:40.1)	5.18
				667.3941	2	R.LIPSATSLFSVAK.L		0	47.6 (M:47.6)	6.19
				683.3492	2	R.LFNPFMSPGDLK.R		0	31.8 (M:31.8)	2.92
				714.4006	3	R.EIEGIPLKVSSVQSLDSALR.F		1	66.7 (M:66.7)	2.85
				881.4412	2	K.ASEAWTSTSPNLLEQK.R		0	55.9 (M:55.9)	5.56
				922.7007	4	R.SVTADGVPEPTPTYNSSILEDMFLEENSEFLKK.T		1	42.7 (M:42.7)	5.11
AT1G69070	Nop14-like protein	241.9	4	561.2867	2	K.EVMEEIIMK.S		0	42.5 (M:42.5)	7.12
				750.9111	2	K.SLTPLLCIQDNVK.E	Carbamidomethyl: 7	0	60.2 (M:60.2)	3.86
				995.9337	2	K.IMNEPADSPYFSSDDFR.A		0	94.8 (M:94.8)	5.74
AT2G03820	NONSENSE-MEDIATED MRNA DECAY 3	110.3	1	792.9416	2	K.VASGLGNLGPLVVCTK.V	Carbamidomethyl: 14	0	67.8 (M:67.8)	-1.18
AT2G17250	NUCLEOLAR COMPLEX ASSOCIATED 4	43.8	1	610.3211	2	K.SSLWEIDTLR.H		0	43.8 (M:43.8)	2.55
AT2G18900	transducin family/WD-40 repeat protein	639.3	21	454.9428	3	R.TISGIKPPPSLPR.M		1	48.8 (M:48.8)	2.51
				479.7704	2	R.VIAAGDVTGR.V		0	72.1 (M:72.1)	1.90
				488.7528	2	K.MPSMEILR.T		0	44.1 (M:44.1)	2.91
				531.9450	3	R.GGSISFLEGDKSQLR.L		1	64.2 (M:64.2)	-1.67
				580.7892	2	R.AMVDLDNAGVR.G		0	44.2 (M:44.2)	-1.47
				595.7970	2	R.GISEIQVCER.N	Carbamidomethyl: 8	0	65.1 (M:65.1)	2.72
				750.3524	2	R.SYVTSPPSFSNDAK.K		0	33.9 (M:33.9)	-2.52
				752.3491	2	K.LCAEFFESLMEK.R	Carbamidomethyl: 2	0	51.9 (M:51.9)	3.41
				892.0980	3	R.SSGIAALCTENYCVQLYNLLNDR.G	Carbamidomethyl: 8, 13	0	62.7 (M:62.7)	7.27
				893.7962	3	R.GDTLKETAEPESIVISPSGEFFGIR.H		1	37.2 (M:37.2)	8.51
				1137.8733	3	R.SAVDYDGLAGLEETGDAGYTSLYGQLPDYDKK.R		1	53.0 (M:53.0)	8.86
AT2G25355	RRP40	505.8	17	569.2838	2	K.GENYWIDIK.G		0	34.8 (M:34.8)	2.41
				591.9824	3	K.LGSGLRQDNEVISVMR.A		1	53.4 (M:53.4)	2.90
				595.7963	2	R.QDNEVISVMR.A		0	74.5 (M:74.5)	1.55
				641.3740	3	K.GPQLALLPVLAFEGANRR.N		1	50.1 (M:50.1)	5.33
				858.4636	2	R.MLLSSPTCPVLEALGK.K	Carbamidomethyl: 8	0	43.3 (M:43.3)	7.45
				883.5102	2	K.GPQLALLPVLAFEGANR.R		0	48.7 (M:48.7)	9.70
				919.9001	2	K.TNTGMNPELSCVDESGK.A	Carbamidomethyl: 11	0	110.5 (M:110.5)	1.86
				1201.2809	3	M.GTEVSTSPTSLIDQTVVPGDVVLDLSNMTNQTIK.L	Acetyl: 1	0	43.7 (M:43.7)	3.55
AT2G36930	zinc finger (C2H2 type) family protein	108.2	5	590.7962	2	K.GDDLVYTELR.K		0	33.2 (M:33.2)	0.61
				661.8638	2	K.LMSNLVFTELR.K		0	75.0 (M:75.0)	4.96
AT2G46230	PIN domain-like family protein	105.0	4	541.3066	2	K.LPEATLGGAPR.Y		0	51.8 (M:51.8)	5.38
				809.0970	3	R.NVPSVPAGLFFSYNSTLVPPYR.V		0	53.1 (M:53.1)	8.81
AT2G47990	SLOW WALKER1	358.5	11	615.6665	3	K.YWDVAGATVISDLLGHK.D		0	48.8 (M:48.8)	16.69
				637.0373	3	R.IQQSLLEIQGVIAPLMR.I		0	49.5 (M:49.5)	1.74
				728.3537	3	K.CVSNMEEGELGMLLGFLQR.Y	Carbamidomethyl: 1	0	32.4 (M:32.4)	7.81
				814.6866	3	R.CGDCSPVNDSMLVTGSYDHTVK.V	Carbamidomethyl: 1, 4	0	64.9 (M:64.9)	3.33
				867.4451	2	K.SLNLWSLISDVDESR.R		0	64.2 (M:64.2)	7.15
				873.4567	2	R.FPAPLMSLGLSPDGSTR.V		0	71.1 (M:71.1)	9.79
AT3G06530	U3 small nucleolar RNA-associated protein 10 domain	762.8	24	477.3137	2	R.LTLQPLLR.I		0	42.2 (M:42.2)	6.11
				546.7783	2	K.NLGVSSSCLR.T	Carbamidomethyl: 8	0	31.7 (M:31.7)	2.38
				551.8058	2	R.SVIVQQCIR.D	Carbamidomethyl: 7	0	45.0 (M:45.0)	0.49
				554.3089	2	R.SVTSAMVALTK.K		0	46.8 (M:46.8)	2.42
				554.7845	2	R.SSTSVVGSWAK.K		0	59.8 (M:59.8)	-1.36
				580.3387	2	R.IVQLLSTGNSK.W		0	74.2 (M:74.2)	1.77
				592.3597	2	R.TTGALINVLGPK.A		0	45.5 (M:45.5)	6.35
				770.3915	2	R.LNPAAIQNIDDAER.S		0	88.4 (M:88.4)	-0.24
				780.9404	2	K.TILPFVDSGLQSGVK.G		0	57.0 (M:57.0)	6.67
				788.4229	2	K.AAAINCIEALFNLR.C	Carbamidomethyl: 6	0	44.0 (M:44.0)	4.60
				897.4429	2	R.NSWLNLDEVAVDSFGK.M		0	62.1 (M:62.1)	4.48
				1168.2601	3	K.KLPDIMSTNLSSISMDIINDLGEALSLDPDER.R		1	73.2 (M:73.2)	10.44
AT3G07750	RRP42	576.4	22	415.2308	2	K.GGIAQDLR.T		0	52.2 (M:52.2)	1.93
				500.2943	2	K.AALTNTAIPK.V		0	53.2 (M:53.2)	-2.06
				523.2711	2	K.HVTETLMSK.L		0	34.7 (M:34.7)	0.20
				530.3077	2	R.IGGTDVIASVK.A		0	74.2 (M:74.2)	3.48
				700.9120	2	K.SGAGAGINLSSLLIK.E		0	71.9 (M:71.9)	4.26
				769.0857	3	R.LTYRPIYVETGVIPQANGSAR.V		1	31.7 (M:31.7)	5.43
				894.9811	2	R.SGSGLDPSVILDMISVAK.H		0	90.0 (M:90.0)	7.71
				962.4714	2	K.VAVFIDCSPTAEPTFGGR.G	Carbamidomethyl: 7	0	83.9 (M:83.9)	4.49
AT3G10530	Transducin/WD40 repeat-like superfamily	298.7	9	351.7010	2	K.IWDLR.K		0	43.3 (M:43.3)	2.06
				538.3031	3	R.IVEDAAAELPTSLKR.F		1	60.8 (M:60.8)	2.60
				640.3348	3	K.WLLPAEAGYLETEGLEK.T		0	45.6 (M:45.6)	5.22
				780.9042	2	K.QTDIANEVDILSSR.N		0	82.3 (M:82.3)	9.46
				791.3475	2	-.MEISSEDNNLMEK.V	Acetyl: 1	0	45.4 (M:45.4)	6.76
AT3G21540	transducin family/WD-40 repeat protein	720.0	28	371.2538	2	K.LLQVIR.A		0	36.6 (M:36.6)	3.05
				389.7276	2	K.TIEIFR.V		0	32.4 (M:32.4)	2.77
				393.2069	3	K.TVTIEHQGHR.S		0	33.5 (M:33.5)	-0.85
				431.7443	2	K.LFGEIQR.Q		0	44.8 (M:44.8)	3.65
				669.3402	2	R.YVVTGSADQELR.F		0	74.1 (M:74.1)	2.70
				671.3341	2	K.ISSFSFCPTAPK.E	Carbamidomethyl: 7	0	45.6 (M:45.6)	7.58
				701.8976	2	K.SGVLEIIDIGSATK.V		0	63.1 (M:63.1)	6.51
				779.8957	2	K.MNDDVLAVAISPDAK.H		0	80.2 (M:80.2)	3.89
				856.1243	3	K.GKVPEYLPNAVMFGLSPSEYVLR.A		1	58.5 (M:58.5)	8.20
				858.7815	3	K.TIDVLSAADSIIDALEVAEDETKR.H		1	116.6 (M:116.6)	5.97
				932.9823	2	R.TIDSGYGLCSLIVPQNK.Y	Carbamidomethyl: 9	0	69.2 (M:69.2)	5.32
AT3G46210	RRP46	154.2	5	459.2771	2	K.VLAAVYGPK.A		0	59.2 (M:59.2)	1.64
				571.3064	2	R.AATASLSAFFR.K		0	70.4 (M:70.4)	4.86
AT3G57000	nucleolar essential protein-related, EMG1/NEP1 domain	39.2	1	709.3652	2	R.ICEALATNWNII.-	Carbamidomethyl: 2	0	39.2 (M:39.2)	6.13
AT3G57940	unknown protein, DUF1726	737.6	19	439.2409	3	K.VSMLEEQVKPR.T		1	40.5 (M:40.5)	3.31
				495.6260	3	R.TNLPPLLVPLHDR.R		0	34.0 (M:34.0)	3.43
				504.2611	2	K.DSELFLQR.M		0	36.0 (M:36.0)	-0.67
				505.2735	2	R.SMFVIIGDK.S		0	32.9 (M:32.9)	1.03
				609.3285	2	K.ISENSALQSLR.D		0	54.4 (M:54.4)	1.12
				615.3282	2	K.LLQQLDEQSR.A		0	57.9 (M:57.9)	0.54
				684.3560	2	K.MGYGSAAVELLTR.Y		0	65.9 (M:65.9)	4.34
				689.3311	3	R.SLTSLTSLCTMVMDVHDR.F	Carbamidomethyl: 9	0	91.1 (M:91.1)	3.43
				704.3527	2	R.APATGLEGSGCLFK.K	Carbamidomethyl: 11	0	50.5 (M:50.5)	3.09
				754.8769	2	K.TLNGILSPYDMER.L		0	47.8 (M:47.8)	3.37
				768.4099	3	K.SLLGPYLVFLSSTVSGYEGTGR.S		0	40.1 (M:40.1)	10.08
				901.4365	2	K.INFAEVDSSGSSSGGFLK.T		0	75.6 (M:75.6)	3.04
AT3G60500	RRP45B/CER7	474.8	12	358.8728	3	R.LKLSTEEVR.S		1	75.3 (M:75.3)	-10.63
				395.7062	2	R.LANMWR.L		0	34.2 (M:34.2)	2.89
				537.2956	2	K.SEVSGPTVAVK.E		0	42.3 (M:42.3)	0.23
				560.9389	3	K.IIREEVEAYNCER.S	Carbamidomethyl: 11	1	41.8 (M:41.8)	0.60
				646.8488	2	K.FVETALQSELR.V		0	70.8 (M:70.8)	4.52
				681.8531	2	R.AVDTESLCVLAGK.M	Carbamidomethyl: 8	0	81.6 (M:81.6)	4.05
				1034.4600	2	K.GGPSNWDPYSEAMDVDSLK.V		0	62.1 (M:62.1)	7.90
AT3G61620	RRP41	592.3	26	410.5670	3	R.IREVLQENTK.Q		1	35.9 (M:35.9)	1.34
				454.2572	3	K.LDKVSLLQMDAK.L		1	62.1 (M:62.1)	4.81
				473.2812	2	K.VIAAVYGPR.E		0	59.9 (M:59.9)	3.69
				509.3022	2	R.STELSLVIR.Q		0	46.9 (M:46.9)	3.10
				564.8350	2	R.QIVAEVGVVSK.A		0	48.5 (M:48.5)	0.30
				625.3030	2	-.MEYVNPEGLR.L	Acetyl: 1	0	32.0 (M:32.0)	8.50
				639.3330	3	R.SACINAATLALADAGIPMR.D	Carbamidomethyl: 3	0	88.3 (M:88.3)	6.09
				663.8045	2	K.ADGSAVFEMGNTK.V		0	82.9 (M:82.9)	1.73
				1015.4938	2	K.LPMETFETVFALASEGCK.A	Carbamidomethyl: 17	0	113.1 (M:113.1)	9.57
AT4G02400	U3 ribonucleoprotein (Utp) family protein	119.9	3	817.1169	3	R.MPIGPEFNPATIVGALNRPEVVK.K		1	32.9 (M:32.9)	3.71
				838.9310	2	K.ETYEIPSQAELIQR.A		0	59.2 (M:59.2)	3.39
AT4G04940	transducin family/WD-40 repeat protein	713.4	23	398.8732	3	R.SGHSAPPLCIR.F	Carbamidomethyl: 9	0	35.2 (M:35.2)	0.25
				479.2952	2	R.IWDVILAK.Q		0	38.4 (M:38.4)	6.58
				511.2758	2	R.FNLQSGISR.G		0	53.6 (M:53.6)	1.71
				511.9440	3	K.LKPVVSFDCAEIR.E	Carbamidomethyl: 9	1	61.8 (M:61.8)	5.16
				578.3043	3	K.FTPTSIVHPDTYLNK.V		0	49.6 (M:49.6)	4.49
				627.8064	2	K.NFDALESPFSK.H		0	73.0 (M:73.0)	4.36
				658.3268	2	R.CIVTFLSNSQF.-	Carbamidomethyl: 1	0	44.4 (M:44.4)	8.49
				659.8404	2	K.SLSPSALDMELR.M		0	79.4 (M:79.4)	4.89
				666.0381	3	K.VLVGSQEGPLQLWNINTK.K		0	47.2 (M:47.2)	6.82
				667.8576	2	R.LFSVIQEQQSR.E		0	50.1 (M:50.1)	1.21
				725.9529	2	K.QIPELVTLSLLPK.S		0	49.4 (M:49.4)	7.33
				779.4408	2	K.SQWQSLINLDIIK.A		0	40.1 (M:40.1)	6.87
				819.9507	2	R.AIGYITSTVPFSVQR.L		0	64.1 (M:64.1)	5.62
AT4G05410	YAOZHE	372.9	13	476.2479	2	R.YLATGGVDR.H		0	41.9 (M:41.9)	-0.96
				488.2523	2	R.LAEEMLNR.R		0	36.6 (M:36.6)	4.58
				578.7671	2	R.NTVSCLCFR.Y	Carbamidomethyl: 5, 7	0	49.3 (M:49.3)	2.75
				595.8325	2	K.FLIAGVGQETR.F		0	33.2 (M:33.2)	4.07
				689.8375	2	R.GSDLAASGAGNGFVR.L		0	70.6 (M:70.6)	-2.38
				741.3338	2	R.YGTSELYSGSFDR.T		0	59.2 (M:59.2)	4.07
				809.9421	2	R.VQEPLSTDGFSVIVK.H		0	52.4 (M:52.4)	5.15
AT4G07410	POPCORN (inolved in auxin signalling)	618.9	21	474.9097	3	K.GDVNTLAAAPSHNR.V		0	44.2 (M:44.2)	4.22
				475.5605	3	K.FSPHDICPAPQR.I	Carbamidomethyl: 7	0	45.4 (M:45.4)	-4.82
				513.8200	2	R.ALTVAVPISR.E		0	37.6 (M:37.6)	2.14
				576.3073	2	R.IFSGSSDGLIR.C		0	81.7 (M:81.7)	1.59
				587.8110	2	R.ALSVTWSPDAK.R		0	53.9 (M:53.9)	3.86
				594.3098	3	K.WAHLGVPMLISAGDDAK.L		0	43.9 (M:43.9)	5.55
				607.6375	3	K.LSGSTNGSQDLKPSSSQK.W		1	66.4 (M:66.4)	-0.35
				660.7895	2	R.ILAAACDDGCVR.L	Carbamidomethyl: 6, 10	0	76.8 (M:76.8)	-24.08
				667.3834	2	K.WSLLNTYVLPK.R		0	48.8 (M:48.8)	6.11
				673.8544	2	K.LFAYSIQEFTK.F		0	60.1 (M:60.1)	1.80
				974.4933	2	R.ISSLAWCCSPSIGLPSGR.L	Carbamidomethyl: 7, 8	0	30.5 (M:30.5)	19.36
AT4G25340	FK506 BINDING PROTEIN 53	64.4	2	610.8088	2	K.QDISQISSNTK.A		0	38.4 (M:38.4)	-1.14
AT4G27490	MTR3	342.5	15	359.6998	2	K.LGEIMR.D		0	43.3 (M:43.3)	0.84
				375.8620	3	K.KAMVYSDVGR.L		1	49.8 (M:49.8)	-0.50
				487.2971	2	K.VIVSVFGPR.E		0	66.6 (M:66.6)	4.00
				499.2426	2	K.AMVYSDVGR.L		0	61.0 (M:61.0)	0.68
				701.3722	2	M.AAKPGAATPTYSPK.I	Acetyl: 1	1	71.0 (M:71.0)	-0.09
				733.3797	2	K.ALEGVIMMETFPK.T		0	50.7 (M:50.7)	6.22
AT4G28200	U3 small nucleolar RNA-associated protein 6 family	285.9	6	498.2678	2	R.MELTFLNK.L		0	36.7 (M:36.7)	5.33
				663.9964	3	R.FLEILEATDLAHSDEMR.N		0	64.8 (M:64.8)	7.97
				807.0534	3	K.ADETGCLTEELADEYVSLYLK.L	Carbamidomethyl: 6	0	36.5 (M:36.5)	9.68
				808.7589	3	K.GSNVLQTIYSGAVEAIPSSFDLR.K		0	51.6 (M:51.6)	8.90
AT4G28450	WD-40 repeat protein	285.1	11	438.7332	2	R.LWDISSR.R		0	32.6 (M:32.6)	1.90
				486.2426	3	R.TVCQFPGHQGAVR.G	Carbamidomethyl: 3	0	66.4 (M:66.4)	1.33
				490.7761	2	R.SITIYDLR.L		0	38.6 (M:38.6)	3.77
				591.8488	2	K.ASEQLGVILPR.E		0	49.4 (M:49.4)	5.29
				844.9193	2	R.FNPGEPNLLATSASDR.S		0	78.6 (M:78.6)	4.43
AT4G30990	ARM repeat superfamily protein	348.0	9	475.2541	2	K.AFEVLDAGK.G		0	41.4 (M:41.4)	2.04
				561.7928	2	K.IDFSLDDVAK.R		0	34.6 (M:34.6)	9.50
				613.3694	2	K.LLSPVTAQLQR.H		0	48.6 (M:48.6)	4.26
				662.8079	2	R.TNDIDNISNYR.N		0	79.1 (M:79.1)	-3.20
				753.7524	3	K.NVLQLLLLFEETAPTVDTSR.M		0	55.3 (M:55.3)	8.68
AT5G11240	transducin family/WD-40 repeat protein	730.1	24	426.2397	3	R.AHAEDALLPIAR.V		0	41.7 (M:41.7)	2.90
				488.6100	3	K.VALATADSSLKPYK.S		1	52.2 (M:52.2)	3.35
				562.6024	3	R.ISDCHPGGVNAVSSSAK.A	Carbamidomethyl: 4	0	48.8 (M:48.8)	0.86
				564.3435	2	R.LQLVTAQINK.A		0	57.0 (M:57.0)	1.26
				625.3104	2	K.TVSSLCVSPDGK.I	Carbamidomethyl: 6	0	50.6 (M:50.6)	3.33
				684.3483	2	K.SAVLSMEPSTAFK.T		0	70.0 (M:70.0)	1.33
				692.9035	2	R.GTALQQLLQLSGR.L		0	87.3 (M:87.3)	6.58
				755.3970	2	K.NLSYASIIDGTDLK.A		0	75.4 (M:75.4)	4.76
				782.3814	3	K.GQVQTEFADIASTEETNIYTK.V		0	40.2 (M:40.2)	6.49
				1018.2038	3	-.MNLVNIKDVLTSFSPALDYLALSTGDGR.I	Acetyl: 1	1	118.1 (M:118.1)	10.13
AT5G15750	Ribosomal protein S4 family protein	237.8	4	611.3166	2	R.IQMTDMLLEK.L		0	42.4 (M:42.4)	3.41
				808.4426	2	R.VGPETITDPAFLVTR.N		0	80.3 (M:80.3)	5.54
AT5G16750	TORMOZEMBRYO DEFECTIVE	728.9	19	552.2538	3	K.SSDITVSSDDEESKR.G		1	51.1 (M:51.1)	3.96
				614.3175	2	K.VFELFSGLCR.K	Carbamidomethyl: 9	0	31.2 (M:31.2)	7.12
				625.3230	2	K.IWAISDGSCLK.T	Carbamidomethyl: 9	0	45.5 (M:45.5)	11.27
				676.7925	2	R.NDSLVCTGSEDR.T	Carbamidomethyl: 6	0	58.3 (M:58.3)	2.26
				691.3383	2	R.LVGYNEEIADMK.F		0	78.4 (M:78.4)	1.79
				696.3494	3	R.ASFITDGTQFVSCGADGLLK.L	Carbamidomethyl: 13	0	45.1 (M:45.1)	10.67
				727.3701	3	K.FLGDEEQFLAVATNLEEVR.V		0	68.4 (M:68.4)	4.04
				822.9589	2	K.GIGELLEGLIPYSQR.H		0	61.5 (M:61.5)	9.11
				840.4134	2	R.GQELENAVLDAEYTK.A		0	93.9 (M:93.9)	4.34
				1016.0069	2	K.VWSLDGISEDSEEPINLK.T		0	105.0 (M:105.0)	7.33
AT5G22100	RNA cyclase family protein	518.3	17	589.3101	2	K.CTGSGLINLSR.K	Carbamidomethyl: 1	0	36.2 (M:36.2)	11.54
				609.3258	2	R.FGVPAEDLELK.I		0	41.1 (M:41.1)	2.60
				703.3900	2	R.VGTLSPYAVETLR.N		0	58.5 (M:58.5)	2.93
				734.3763	3	R.SPAEDTGVEVASWLLQEIEK.G		0	100.0 (M:100.0)	7.71
				829.4269	3	K.ERSPAEDTGVEVASWLLQEIEK.G		1	30.1 (M:30.1)	10.10
				867.9959	2	R.GVAPNGGGEVLLTVPNIK.T		0	81.2 (M:81.2)	5.58
				891.7986	3	K.GGVVDSTHQGLLFLLCALSEQDVSK.V	Carbamidomethyl: 16	0	34.6 (M:34.6)	9.72
				929.5345	2	R.LLLSTLSSTPISIDEIR.A		0	61.0 (M:61.0)	4.62
AT5G30495	Fcf2 pre-rRNA processing protein	138.8	5	365.2307	2	R.DLQLLK.L		0	42.5 (M:42.5)	4.94
				472.2778	2	K.LPGLSLDTK.T		0	57.1 (M:57.1)	2.51
				812.9548	2	M.AETKPLIGLTWEPK.L	Acetyl: 1	1	39.2 (M:39.2)	4.80
AT5G38890	CSL4	545.0	22	453.2471	2	R.ENFAGVIR.Q		0	36.0 (M:36.0)	3.31
				458.7439	2	R.AYYLSTAK.N		0	31.0 (M:31.0)	3.27
				477.2748	2	R.AIVEVTGHK.A		0	34.4 (M:34.4)	0.85
				501.9485	3	K.AHGPIPETGSVVIAR.V		0	78.8 (M:78.8)	2.17
				516.7809	2	R.AMVLSLGDAR.A		0	78.3 (M:78.3)	3.66
				629.3590	2	M.TTGLVTPGDVIGK.A		0	35.4 (M:35.4)	4.66
				632.3281	2	K.MAAVDILCVGSK.A	Carbamidomethyl: 8	0	87.3 (M:87.3)	4.31
				677.3744	2	R.IVSPLPESIDQR.A		0	77.6 (M:77.6)	3.15
				948.9517	4	K.NELGVVSAESAAGETMVPISWTEMQCPLSGQTEQR.K	Carbamidomethyl: 26	0	86.2 (M:86.2)	8.89

## Sheet: Pept MTR4 IP-2
Table S2 IP2: proteins co-purified with MTR4-GFP - Peptides detected in Experiment 2
FDR<1%
TAIR Accession	Name	Mascot score (protein)	Nb spectra	m/z meas.	z	Sequence	Modifications	Nb miscleavages	Mascot score (peptide)	Δ m/z [ppm]
AT1G03360	RRP4	192.2	5	505.2566	3	R.NFQHDGSLQLQAR.S		0	35.3 (M:35.3)	3.02
				532.7560	2	R.TSVDELNMR.N		0	56.7 (M:56.7)	0.67
				578.3408	2	K.LQLPLSQTQK.V		0	47.3 (M:47.3)	1.04
AT1G06720	BMS1 domain-containing protein	319.4	4	487.5746	3	K.NMLDNKAEEGIAR.C		1	35.0 (M:35.0)	-4.69
				568.8408	2	R.ELNIPIPVNK.D		0	39.2 (M:39.2)	6.03
				811.4332	3	R.AWTTVEVPQFYNPLTTALQPR.D		0	86.0 (M:86.0)	9.97
AT1G10490	unknown protein, DUF1726	479.9	14	437.9287	3	K.VSLLEEQIKPR.A		1	70.9 (M:70.9)	6.49
				486.7813	2	K.LAMSVLNPK.I		0	55.6 (M:55.6)	0.62
				505.2746	2	R.SMFVIIGDK.A		0	36.6 (M:36.6)	3.27
				627.3085	2	K.SNPSVLWCYK.N	Carbamidomethyl: 8	0	38.9 (M:38.9)	9.07
				684.3554	2	K.MGYGSAAVELLTR.Y		0	67.1 (M:67.1)	3.54
				739.7837	3	K.LSQVELLVIDEAAAIPLPVVK.S		0	64.4 (M:64.4)	11.75
				982.0078	2	K.INFPEVDLTGNSPDGFLK.K		0	64.9 (M:64.9)	14.05
AT1G15420	contains Small-subunit processome Utp12 domain	64.0	1	606.2978	2	R.AEPEPDIPSTR.D		0	48.8 (M:48.8)	-1.58
AT1G15440	periodic tryptophan protein 2	863.7	27	353.8727	3	R.LNEDSLIKK.C		1	32.8 (M:32.8)	-0.88
				381.2200	2	R.ALALSMR.L		0	54.2 (M:54.2)	-1.33
				416.2411	2	R.AVLPFER.V		0	35.2 (M:35.2)	3.16
				424.7397	2	R.VSVTDLSK.N		0	51.4 (M:51.4)	-0.25
				451.2581	2	K.SLSIAPTGR.S		0	39.3 (M:39.3)	-1.28
				516.7879	2	R.CLFINLPR.R	Carbamidomethyl: 1	0	34.7 (M:34.7)	2.54
				552.2514	2	R.YLCSVPNNH.-	Carbamidomethyl: 3	0	41.5 (M:41.5)	1.46
				590.3138	2	R.FENLLGAPYR.G		0	57.7 (M:57.7)	3.98
				599.8326	2	K.NTQLISPVGNR.V		0	58.7 (M:58.7)	3.40
				602.8267	2	K.CIFAVAPADIK.A	Carbamidomethyl: 1	0	39.9 (M:39.9)	5.53
				614.6471	3	K.NHSVTLPLETSTNICR.L	Carbamidomethyl: 15	0	80.5 (M:80.5)	5.02
				966.9944	2	R.LASSPDGTFLLAVDEQNR.C		0	120.4 (M:120.4)	7.98
				1053.2022	3	K.QLASSTLDGQINFWDTIEGVLMYTIEGR.R		0	99.4 (M:99.4)	12.97
AT1G18850	unknown protein	96.4	1	698.8458	2	R.NVDEVMFASAVSK.L		0	58.0 (M:58.0)	4.79
AT1G30880	unknown protein	139.5	3	427.2263	2	K.ESFTLTR.E		0	42.0 (M:42.0)	4.68
				556.8234	2	K.SAAIEAALAAPK.L		0	69.2 (M:69.2)	7.71
AT1G31660	ESSENTIAL NUCLEAR PROTEIN 1	66.4	1	586.3522	2	R.EAVIIGSILEK.C		0	31.9 (M:31.9)	3.27
AT1G59760	MTR4	7928.1	1352	355.2137	3	K.TVVFTNVRK.F		1	43.4 (M:43.4)	0.68
				367.2287	3	K.IAKSPLITEK.L		1	68.8 (M:68.8)	-0.54
				373.1987	2	K.MEPAVAK.S		0	32.4 (M:32.4)	-1.64
				384.8872	3	R.ERLPDAAKPR.E		2	59.1 (M:59.1)	-1.16
				388.2129	2	K.LEEAVSK.I		0	35.0 (M:35.0)	-1.35
				393.2240	2	R.AIPDLEK.Q		0	36.4 (M:36.4)	0.53
				394.2336	2	K.SPLITEK.L		0	46.7 (M:46.7)	5.06
				402.2349	2	K.VSELLSR.H		0	50.9 (M:50.9)	0.55
				406.5480	3	R.RVAEVQLDCK.V	Carbamidomethyl: 9	1	55.0 (M:55.0)	-1.04
				406.7524	2	K.AVPIKER.G		1	33.2 (M:33.2)	-1.77
				412.7286	2	R.SSTALAFK.D		0	60.0 (M:60.0)	-1.72
				417.2422	2	R.EIVFTPK.Y		0	43.4 (M:43.4)	0.35
				418.2037	3	K.SKFHEDSFQK.S		1	34.3 (M:34.3)	0.67
				418.7319	4	K.SLNALVPTNESDKKR.D		2	65.1 (M:65.1)	1.90
				434.2568	2	R.LPDAAKPR.E		1	70.6 (M:70.6)	1.99
				442.7210	2	K.FDGDKFR.W		1	42.4 (M:42.4)	9.70
				456.7623	2	K.DLVPLEAR.E		0	40.7 (M:40.7)	2.71
				459.9287	3	K.LGEESDIFKLVK.M		1	60.1 (M:60.1)	6.51
				460.7653	2	R.VFEGSLIR.A		0	51.9 (M:51.9)	3.51
				460.7770	2	R.VIYTSPIK.A		0	60.4 (M:60.4)	1.60
				466.2822	2	K.KVSELLSR.H		1	59.9 (M:59.9)	-0.05
				468.2701	2	K.TVVFTNVR.K		0	52.0 (M:52.0)	2.25
				468.7416	4	R.KSVEESSDSAPPQKVQR.E		2	114.5 (M:114.5)	-0.54
				475.8898	3	K.KECEALAMQMSK.M	Carbamidomethyl: 3	1	72.0 (M:72.0)	0.88
				477.2445	3	K.GSKFYEVMEIAR.V		1	43.7 (M:43.7)	3.23
				481.2211	3	K.KECEALAMQMSK.M	Carbamidomethyl: 3; Oxidation: 8	1	33.0 (M:33.0)	0.15
				481.2220	3	K.KECEALAMQMSK.M	Carbamidomethyl: 3; Oxidation: 10	1	35.6 (M:35.6)	2.21
				483.2417	2	K.EFADWVAK.V		0	47.5 (M:47.5)	3.51
				496.9108	3	R.KSVEESSDSAPPQK.V		1	63.8 (M:63.8)	0.22
				497.6555	3	K.LPQVSNILPILKR.G		1	49.9 (M:49.9)	6.76
				505.9397	3	K.SLNALVPTNESDKK.R		1	79.2 (M:79.2)	2.03
				506.7647	2	R.KFDGDKFR.W		2	41.6 (M:41.6)	1.11
				519.2383	2	K.FHEDSFQK.S		0	39.0 (M:39.0)	0.58
				519.2627	2	K.LGEESDIFK.L		0	80.0 (M:80.0)	2.98
				521.5913	3	R.HPDGIPLDPEVDMK.I		0	63.6 (M:63.6)	4.78
				524.6241	3	R.QYDPVILFSFSKK.E		1	82.4 (M:82.4)	6.88
				526.9218	3	R.HPDGIPLDPEVDMK.I	Oxidation: 13	0	46.2 (M:46.2)	2.54
				531.2686	2	R.VAEVQLDCK.V	Carbamidomethyl: 8	0	78.4 (M:78.4)	0.29
				536.3006	3	R.RLGYITSDNVVELK.G		1	89.3 (M:89.3)	4.59
				538.2857	2	K.SIGETQLEAK.L		0	72.8 (M:72.8)	0.97
				543.3149	3	R.RMEEVLQQLIVAAK.S		1	72.6 (M:72.6)	6.23
				545.9720	3	R.LGYITSDNVVELKGK.V		1	66.8 (M:66.8)	3.73
				550.2829	3	R.RPEDANYTVDVLTR.C		1	81.6 (M:81.6)	3.15
				565.5947	4	K.AVPIKERGEPVVVTVPLSQIK.S		2	37.6 (M:37.6)	5.93
				579.2896	2	K.FYEVMEIAR.V		0	60.3 (M:60.3)	5.12
				580.8239	2	K.SLSSAIMNIPK.D		0	74.0 (M:74.0)	5.24
				581.9555	3	K.SVEESSDSAPPQKVQR.E		1	105.8 (M:105.8)	0.62
				584.3432	3	K.ERGEPVVVTVPLSQIK.S		1	58.5 (M:58.5)	5.00
				587.2872	2	K.FYEVMEIAR.V	Oxidation: 5	0	44.2 (M:44.2)	5.34
				587.5583	4	K.VSELLSRHPDGIPLDPEVDMK.I		1	59.3 (M:59.3)	6.41
				588.8205	2	K.SLSSAIMNIPK.D	Oxidation: 7	0	61.4 (M:61.4)	3.68
				589.3042	2	R.GICILMVDEK.M	Carbamidomethyl: 3	0	72.6 (M:72.6)	4.80
				597.3020	2	R.GICILMVDEK.M	Carbamidomethyl: 3; Oxidation: 6	0	57.5 (M:57.5)	5.23
				601.9925	3	R.EELDLLFIQLQDTAR.R		0	84.5 (M:84.5)	7.92
				603.3048	3	R.EVAWIIFDEVHYMR.D		0	58.7 (M:58.7)	9.01
				603.3283	2	R.LEALENLFEK.H		0	74.1 (M:74.1)	6.76
				608.6353	3	R.EVAWIIFDEVHYMR.D	Oxidation: 13	0	60.4 (M:60.4)	6.94
				609.3505	2	K.DIREIVFTPK.Y		1	49.7 (M:49.7)	3.93
				611.3302	3	K.SIGETQLEAKLEEAVSK.I		1	77.6 (M:77.6)	6.19
				621.0633	4	K.GSEIMREVAWIIFDEVHYMR.D		1	41.4 (M:41.4)	10.46
				621.6158	3	K.CLDNGESVMVSAHTSAGK.T	Carbamidomethyl: 1	0	126.2 (M:126.2)	-2.23
				627.6708	3	K.TVVASYAIAMSLKENQR.V		1	110.2 (M:110.2)	4.29
				630.2974	2	R.NSFFQFQADR.A		0	76.6 (M:76.6)	5.65
				635.3316	3	R.GICILMVDEKMEPAVAK.S	Carbamidomethyl: 3	1	55.8 (M:55.8)	5.89
				640.6619	3	R.GICILMVDEKMEPAVAK.S	Carbamidomethyl: 3; Oxidation: 11	1	35.9 (M:35.9)	3.75
				640.6639	3	R.GICILMVDEKMEPAVAK.S	Carbamidomethyl: 3; Oxidation: 6	1	31.3 (M:31.3)	6.92
				646.8494	2	K.YCLPFLLPNR.A	Carbamidomethyl: 2	0	55.0 (M:55.0)	7.38
				647.3675	2	R.FVFLSATVPNAK.E		0	82.0 (M:82.0)	5.83
				649.2839	2	K.ECEALAMQMSK.M	Carbamidomethyl: 2	0	86.9 (M:86.9)	1.57
				655.3551	2	R.SSTALAFKDELK.A		1	73.2 (M:73.2)	2.39
				657.2808	2	K.ECEALAMQMSK.M	Carbamidomethyl: 2; Oxidation: 7	0	65.4 (M:65.4)	0.67
				657.2823	2	K.ECEALAMQMSK.M	Carbamidomethyl: 2; Oxidation: 9	0	51.7 (M:51.7)	3.03
				663.8702	4	R.LPDAAKPREELDLLFIQLQDTAR.R		2	53.6 (M:53.6)	8.78
				664.0669	4	K.SLSEDDDSRRPEDANYTVDVLTR.C		2	45.6 (M:45.6)	4.56
				665.3579	3	K.DAKVEELVSLLSCFVWR.E		1	35.3 (M:35.3)	8.86
				666.3010	2	R.CEEGDPENLLR.N	Carbamidomethyl: 1	0	85.9 (M:85.9)	3.77
				666.3579	2	K.NYYNLILQYK.S		0	44.8 (M:44.8)	6.79
				667.9289	2	K.LPQVSNILPILK.R		0	77.5 (M:77.5)	7.40
				676.6025	4	R.DSLVIEEEESLKNYYNLILQYK.S		1	30.6 (M:30.6)	4.37
				677.3789	2	K.TVVASYAIAMSLK.E		0	81.8 (M:81.8)	4.39
				680.8162	2	K.SVEESSDSAPPQK.V		0	94.0 (M:94.0)	1.82
				681.3785	2	R.RLEALENLFEK.H		1	68.9 (M:68.9)	5.42
				684.3654	3	K.DAKVEELVSLLSCFVWR.E	Carbamidomethyl: 13	1	79.5 (M:79.5)	9.13
				685.3871	3	K.SLSSAIMNIPKDLVPLEAR.E		1	93.8 (M:93.8)	7.37
				690.7193	3	K.SLSSAIMNIPKDLVPLEAR.E	Oxidation: 7	1	89.9 (M:89.9)	8.13
				694.3590	2	K.SLNALVPTNESDK.K		0	66.1 (M:66.1)	3.16
				720.8589	4	K.VKSLSEDDDSRRPEDANYTVDVLTR.C		3	44.2 (M:44.2)	5.77
				722.3854	2	R.QYDPVILFSFSK.K		0	59.9 (M:59.9)	8.11
				722.8846	2	R.GVVWEESIVMAPK.N		0	93.6 (M:93.6)	7.86
				725.0312	6	R.EDDSTQIINEELVGCVHDVSFPENYVPLAPSVHNKPPAK.D	Carbamidomethyl: 15	1	35.8 (M:35.8)	9.82
				725.8973	2	R.LGYITSDNVVELK.G		0	98.7 (M:98.7)	5.88
				730.8807	2	R.GVVWEESIVMAPK.N	Oxidation: 10	0	75.7 (M:75.7)	5.97
				733.4397	2	R.GEPVVVTVPLSQIK.S		0	77.4 (M:77.4)	6.54
				735.1568	4	R.ERLPDAAKPREELDLLFIQLQDTAR.R		3	65.3 (M:65.3)	8.90
				736.4194	2	R.MEEVLQQLIVAAK.S		0	100.2 (M:100.2)	8.61
				747.4028	3	R.FVFLSATVPNAKEFADWVAK.V		1	46.0 (M:46.0)	8.40
				756.0666	6	K.MVLNSDDEKDAVETIFASAIDMLSDDDKKLPQVSNILPILK.R		3	85.0 (M:85.0)	9.62
				757.3637	2	R.WLSSGEYIQMSGR.A		0	94.7 (M:94.7)	6.40
				765.3600	2	R.WLSSGEYIQMSGR.A	Oxidation: 10	0	70.8 (M:70.8)	4.87
				765.9502	2	K.EVIEILFQEGLIK.C		0	64.9 (M:64.9)	9.96
				788.9036	6	K.VQREDDSTQIINEELVGCVHDVSFPENYVPLAPSVHNKPPAK.D	Carbamidomethyl: 18	2	43.2 (M:43.2)	10.38
				804.6379	4	K.MVLNSDDEKDAVETIFASAIDMLSDDDKK.L		2	115.2 (M:115.2)	10.16
				808.6359	4	K.MVLNSDDEKDAVETIFASAIDMLSDDDKK.L	Oxidation: 1	2	56.0 (M:56.0)	9.19
				817.7495	3	K.GSADSLNSAFHLSYNMLLNQLR.C		0	108.0 (M:108.0)	10.33
				823.0792	3	K.GSADSLNSAFHLSYNMLLNQLR.C	Oxidation: 16	0	54.9 (M:54.9)	7.91
				840.4542	2	K.VEELVSLLSCFVWR.E		0	37.9 (M:37.9)	11.01
				859.1028	3	K.VACEISSAEELTLTELMFSGIFK.D	Carbamidomethyl: 3	0	89.8 (M:89.8)	10.46
				862.4449	4	K.SLEEERDSLVIEEEESLKNYYNLILQYK.S		2	96.3 (M:96.3)	10.51
				868.9650	2	K.VEELVSLLSCFVWR.E	Carbamidomethyl: 10	0	121.7 (M:121.7)	10.82
				872.9339	2	K.DFPFTLDSFQSEAIK.C		0	81.2 (M:81.2)	10.12
				926.7019	4	R.DFKEEFSDVGLMTGDVTIDPNASCLVMTTEILR.S	Carbamidomethyl: 24	1	44.9 (M:44.9)	8.61
				963.8251	3	K.VACEISSAEELTLTELMFSGIFKDAK.V	Carbamidomethyl: 3	1	101.6 (M:101.6)	12.05
				977.1652	3	K.VEIDVESFVQSFRPDIMEAVYAWAK.G		1	49.4 (M:49.4)	12.61
				1006.4974	4	K.YRDFKEEFSDVGLMTGDVTIDPNASCLVMTTEILR.S	Carbamidomethyl: 26	2	90.4 (M:90.4)	12.21
				1012.6738	6	R.EDDSTQIINEELVGCVHDVSFPENYVPLAPSVHNKPPAKDFPFTLDSFQSEAIK.C	Carbamidomethyl: 15	2	59.9 (M:59.9)	12.07
				1076.5461	6	K.VQREDDSTQIINEELVGCVHDVSFPENYVPLAPSVHNKPPAKDFPFTLDSFQSEAIK.C	Carbamidomethyl: 18	3	56.9 (M:56.9)	12.24
				1134.8312	3	R.AVCLDCTNDDEEPQSFSIEDQDTWGVIMK.F	Carbamidomethyl: 3, 6	0	108.3 (M:108.3)	10.08
AT1G60080	RRP45B	360.3	12	481.6011	3	K.NIPFSLTCILHK.N	Carbamidomethyl: 8	0	42.3 (M:42.3)	4.31
				517.2509	2	K.QILGEMDID.-		0	36.0 (M:36.0)	7.29
				567.3224	2	K.IGSTTMLAAIR.M		0	91.8 (M:91.8)	2.54
				598.3201	2	K.SGGAALAYSSAIK.S		0	49.8 (M:49.8)	0.95
				648.6828	3	R.IVAVTGEKDQDNALITEK.E		1	72.8 (M:72.8)	2.75
				741.0296	3	M.GIPDAAQDLSTEMEVDAFRR.I		1	43.1 (M:43.1)	8.50
AT1G63780	IMP4, Putative U3 small nucleolar ribonucleoprotein	272.9	11	527.6272	3	R.EALQEGKPIPTELR.N		1	47.8 (M:47.8)	1.84
				592.5967	3	R.SHIDDEYANATEADPK.I		0	61.6 (M:61.6)	2.00
				632.9972	3	K.LRQEIDLEDQNTAVPR.S		1	66.6 (M:66.6)	-0.21
				701.8844	2	R.GSQVISEIIETAR.S		0	70.6 (M:70.6)	5.63
AT1G63810	Nrap family, nucleolar protein 6 alpha	449.4	10	501.2851	2	K.IAESLQNVK.G		0	55.8 (M:55.8)	0.42
				540.2783	2	K.LMVDFEPTK.C		0	51.1 (M:51.1)	4.71
				546.9726	3	R.TPLNNYDAVILLHR.D		0	56.7 (M:56.7)	4.30
				580.9803	3	R.TVDIGPDAENKIEALR.F		1	60.2 (M:60.2)	7.82
				667.3955	2	R.LIPSATSLFSVAK.L		0	39.0 (M:39.0)	8.39
				683.3520	2	R.LFNPFMSPGDLK.R		0	32.7 (M:32.7)	6.97
				922.7085	4	R.SVTADGVPEPTPTYNSSILEDMFLEENSEFLKK.T		1	31.8 (M:31.8)	13.56
AT1G69070	Nop14-like protein	112.5	3	460.2218	2	R.MGPDAVAMK.A		0	31.9 (M:31.9)	-1.39
				750.9147	2	K.SLTPLLCIQDNVK.E	Carbamidomethyl: 7	0	41.8 (M:41.8)	8.67
AT2G03820	NONSENSE-MEDIATED MRNA DECAY 3	67.7	1	609.8174	2	R.SEVDITEGLQK.S		0	52.0 (M:52.0)	5.21
AT2G17250	NUCLEOLAR COMPLEX ASSOCIATED 4	119.7	4	524.7671	2	K.TLEASVSADR.T		0	42.2 (M:42.2)	0.05
				610.3228	2	K.SSLWEIDTLR.H		0	62.3 (M:62.3)	5.32
AT2G18900	transducin family/WD-40 repeat protein	371.5	14	479.7690	2	R.VIAAGDVTGR.V		0	60.3 (M:60.3)	-0.91
				488.7523	2	K.MPSMEILR.T		0	50.3 (M:50.3)	1.93
				531.9473	3	R.GGSISFLEGDKSQLR.L		1	32.8 (M:32.8)	2.67
				595.7960	2	R.GISEIQVCER.N	Carbamidomethyl: 8	0	60.7 (M:60.7)	1.13
				752.3531	2	K.LCAEFFESLMEK.R	Carbamidomethyl: 2	0	32.8 (M:32.8)	8.71
				892.1021	3	R.SSGIAALCTENYCVQLYNLLNDR.G	Carbamidomethyl: 8, 13	0	41.6 (M:41.6)	11.85
				893.7987	3	R.GDTLKETAEPESIVISPSGEFFGIR.H		1	45.0 (M:45.0)	11.32
AT2G25355	RRP40	363.8	11	591.9828	3	K.LGSGLRQDNEVISVMR.A		1	57.1 (M:57.1)	3.52
				595.7949	2	R.QDNEVISVMR.A		0	56.8 (M:56.8)	-0.82
				641.3756	3	K.GPQLALLPVLAFEGANRR.N		1	39.7 (M:39.7)	7.89
				858.4650	2	R.MLLSSPTCPVLEALGK.K	Carbamidomethyl: 8	0	60.5 (M:60.5)	9.16
				919.9031	2	K.TNTGMNPELSCVDESGK.A	Carbamidomethyl: 11	0	91.7 (M:91.7)	5.13
				1201.2884	3	M.GTEVSTSPTSLIDQTVVPGDVVLDLSNMTNQTIK.L	Acetyl: 1	0	31.1 (M:31.1)	9.79
AT2G36930	zinc finger (C2H2 type) family protein	70.8	4	661.8643	2	K.LMSNLVFTELR.K		0	70.8 (M:70.8)	5.83
AT2G46230	PIN domain-like family protein	42.2	1	809.0987	3	R.NVPSVPAGLFFSYNSTLVPPYR.V		0	42.2 (M:42.2)	10.88
AT2G47990	SLOW WALKER1	266.0	6	375.2091	3	R.FVKYPVQDK.L		1	30.2 (M:30.2)	-1.75
				814.6879	3	R.CGDCSPVNDSMLVTGSYDHTVK.V	Carbamidomethyl: 1, 4	0	58.4 (M:58.4)	4.92
				867.4469	2	K.SLNLWSLISDVDESR.R		0	69.2 (M:69.2)	9.20
				873.4573	2	R.FPAPLMSLGLSPDGSTR.V		0	93.0 (M:93.0)	10.38
AT3G06530	U3 small nucleolar RNA-associated protein 10 domain	597.5	19	546.7764	2	K.NLGVSSSCLR.T	Carbamidomethyl: 8	0	31.9 (M:31.9)	-1.00
				551.8056	2	R.SVIVQQCIR.D	Carbamidomethyl: 7	0	45.2 (M:45.2)	0.11
				554.3090	2	R.SVTSAMVALTK.K		0	65.6 (M:65.6)	2.56
				592.3556	2	R.TTGALINVLGPK.A		0	47.5 (M:47.5)	-0.45
				622.8281	2	K.IQQTSDSIQPK.S		0	39.8 (M:39.8)	0.66
				651.8690	2	M.SSSIVSQLQALK.S	Acetyl: 1	0	52.4 (M:52.4)	3.33
				770.3940	2	R.LNPAAIQNIDDAER.S		0	80.2 (M:80.2)	2.97
				780.9431	2	K.TILPFVDSGLQSGVK.G		0	66.1 (M:66.1)	10.12
				897.4552	2	R.NSWLNLDEVAVDSFGK.M		0	60.4 (M:60.4)	18.14
				1168.2636	3	K.KLPDIMSTNLSSISMDIINDLGEALSLDPDER.R		1	47.3 (M:47.3)	13.46
AT3G07750	RRP42	487.8	19	415.2301	2	K.GGIAQDLR.T		0	53.6 (M:53.6)	0.24
				500.2948	2	K.AALTNTAIPK.V		0	65.4 (M:65.4)	-1.10
				530.3072	2	R.IGGTDVIASVK.A		0	62.0 (M:62.0)	2.46
				641.9841	3	K.VAVFIDCSPTAEPTFGGR.G	Carbamidomethyl: 7	0	68.1 (M:68.1)	5.56
				769.0872	3	R.LTYRPIYVETGVIPQANGSAR.V		1	37.0 (M:37.0)	7.39
				894.9834	2	R.SGSGLDPSVILDMISVAK.H		0	117.1 (M:117.1)	10.29
AT3G10530	Transducin/WD40 repeat-like superfamily	249.1	5	538.3038	3	R.IVEDAAAELPTSLKR.F		1	46.3 (M:46.3)	3.92
				640.3335	3	K.WLLPAEAGYLETEGLEK.T		0	35.8 (M:35.8)	3.28
				780.9043	2	K.QTDIANEVDILSSR.N		0	76.9 (M:76.9)	9.52
				791.3488	2	-.MEISSEDNNLMEK.V	Acetyl: 1	0	42.0 (M:42.0)	8.37
AT3G21540	transducin family/WD-40 repeat protein	606.2	29	371.2540	2	K.LLQVIR.A		0	30.0 (M:30.0)	3.35
				389.7271	2	K.TIEIFR.V		0	35.8 (M:35.8)	1.41
				431.7430	2	K.LFGEIQR.Q		0	40.7 (M:40.7)	0.62
				669.3409	2	R.YVVTGSADQELR.F		0	60.4 (M:60.4)	3.68
				671.3325	2	K.ISSFSFCPTAPK.E	Carbamidomethyl: 7	0	45.4 (M:45.4)	5.19
				701.9004	2	K.SGVLEIIDIGSATK.V		0	64.1 (M:64.1)	10.55
				779.8967	2	K.MNDDVLAVAISPDAK.H		0	65.5 (M:65.5)	5.06
				856.1262	3	K.GKVPEYLPNAVMFGLSPSEYVLR.A		1	36.9 (M:36.9)	10.35
				858.7860	3	K.TIDVLSAADSIIDALEVAEDETKR.H		1	119.8 (M:119.8)	11.27
				932.9865	2	R.TIDSGYGLCSLIVPQNK.Y	Carbamidomethyl: 9	0	66.8 (M:66.8)	9.83
AT3G46210	RRP46	147.9	8	459.2762	2	K.VLAAVYGPK.A		0	64.1 (M:64.1)	-0.43
				571.3069	2	R.AATASLSAFFR.K		0	62.5 (M:62.5)	5.63
AT3G57000	nucleolar essential protein-related, EMG1/NEP1 domain	77.4	4	709.3654	2	R.ICEALATNWNII.-	Carbamidomethyl: 2	0	54.6 (M:54.6)	6.39
AT3G57940	unknown protein, DUF1726	577.3	19	439.2395	3	K.VSMLEEQVKPR.T		1	31.1 (M:31.1)	0.12
				486.7813	2	K.LAMSVLNPK.I		0	55.6 (M:55.6)	0.62
				495.6281	3	R.TNLPPLLVPLHDR.R		0	33.1 (M:33.1)	7.63
				505.2746	2	R.SMFVIIGDK.S		0	36.6 (M:36.6)	3.27
				609.3285	2	K.ISENSALQSLR.D		0	50.0 (M:50.0)	1.00
				615.3285	2	K.LLQQLDEQSR.A		0	57.7 (M:57.7)	1.11
				684.3554	2	K.MGYGSAAVELLTR.Y		0	67.1 (M:67.1)	3.54
				692.6775	3	R.SITQVPTEKDSEGLSEAER.D		1	49.5 (M:49.5)	4.27
				704.3549	2	R.APATGLEGSGCLFK.K	Carbamidomethyl: 11	0	56.7 (M:56.7)	6.27
				739.7837	3	K.LSQVELLVIDEAAAIPLPVVK.S		0	64.4 (M:64.4)	11.75
				901.4421	2	K.INFAEVDSSGSSSGGFLK.T		0	56.7 (M:56.7)	9.24
AT3G60500	RRP45B/CER7	267.2	7	395.7059	2	R.LANMWR.L		0	37.6 (M:37.6)	2.08
				537.2967	2	K.SEVSGPTVAVK.E		0	51.2 (M:51.2)	2.26
				646.8495	2	K.FVETALQSELR.V		0	86.1 (M:86.1)	5.51
				714.0067	3	K.GNIVVMDPTYVEEAVMCGR.M	Carbamidomethyl: 17	0	68.0 (M:68.0)	8.64
AT3G61620	RRP41	503.5	21	410.5662	3	R.IREVLQENTK.Q		1	31.3 (M:31.3)	-0.56
				454.2563	3	K.LDKVSLLQMDAK.L		1	69.2 (M:69.2)	2.83
				473.2812	2	K.VIAAVYGPR.E		0	46.2 (M:46.2)	3.59
				625.3015	2	-.MEYVNPEGLR.L	Acetyl: 1	0	45.4 (M:45.4)	6.01
				639.3335	3	R.SACINAATLALADAGIPMR.D	Carbamidomethyl: 3	0	63.5 (M:63.5)	6.87
				663.8047	2	K.ADGSAVFEMGNTK.V		0	95.0 (M:95.0)	1.99
				677.3311	3	K.LPMETFETVFALASEGCK.A	Carbamidomethyl: 17	0	51.0 (M:51.0)	8.73
AT4G02400	U3 ribonucleoprotein (Utp) family protein	98.1	2	838.9339	2	K.ETYEIPSQAELIQR.A		0	74.5 (M:74.5)	6.87
AT4G04940	transducin family/WD-40 repeat protein	576.2	22	511.2745	2	R.FNLQSGISR.G		0	53.4 (M:53.4)	-0.76
				511.9429	3	K.LKPVVSFDCAEIR.E	Carbamidomethyl: 9	1	44.0 (M:44.0)	3.11
				532.2224	2	R.GSYFDMSEK.R		0	37.0 (M:37.0)	-2.35
				627.8075	2	K.NFDALESPFSK.H		0	69.0 (M:69.0)	6.00
				659.8411	2	K.SLSPSALDMELR.M		0	66.4 (M:66.4)	5.83
				666.0378	3	K.VLVGSQEGPLQLWNINTK.K		0	37.3 (M:37.3)	6.34
				667.8590	2	R.LFSVIQEQQSR.E		0	54.7 (M:54.7)	3.27
				725.9534	2	K.QIPELVTLSLLPK.S		0	51.2 (M:51.2)	7.92
				779.4414	2	K.SQWQSLINLDIIK.A		0	39.8 (M:39.8)	7.70
				819.9534	2	R.AIGYITSTVPFSVQR.L		0	58.2 (M:58.2)	8.84
AT4G05410	YAOZHE	422.7	13	488.2494	2	R.LAEEMLNR.R		0	56.1 (M:56.1)	-1.32
				578.7684	2	R.NTVSCLCFR.Y	Carbamidomethyl: 5, 7	0	41.3 (M:41.3)	5.00
				595.8351	2	K.FLIAGVGQETR.F		0	40.5 (M:40.5)	8.50
				602.8128	2	R.ESLALAVSSDGR.Y		0	45.4 (M:45.4)	1.18
				689.8394	2	R.GSDLAASGAGNGFVR.L		0	66.9 (M:66.9)	0.33
				741.3354	2	R.YGTSELYSGSFDR.T		0	72.6 (M:72.6)	6.20
				809.9440	2	R.VQEPLSTDGFSVIVK.H		0	73.2 (M:73.2)	7.46
AT4G07410	POPCORN (inolved in auxin signalling)	430.6	17	474.9110	3	K.GDVNTLAAAPSHNR.V		0	35.0 (M:35.0)	7.04
				513.8184	2	R.ALTVAVPISR.E		0	34.0 (M:34.0)	-1.13
				518.2591	2	R.LNISSDSSGR.A		0	44.8 (M:44.8)	4.20
				576.3088	2	R.IFSGSSDGLIR.C		0	46.6 (M:46.6)	4.12
				587.8113	2	R.ALSVTWSPDAK.R		0	37.8 (M:37.8)	4.22
				607.6383	3	K.LSGSTNGSQDLKPSSSQK.W		1	43.3 (M:43.3)	1.07
				667.3831	2	K.WSLLNTYVLPK.R		0	33.4 (M:33.4)	5.64
				673.8576	2	K.LFAYSIQEFTK.F		0	57.2 (M:57.2)	6.58
				974.4846	2	R.ISSLAWCCSPSIGLPSGR.L	Carbamidomethyl: 7, 8	0	42.5 (M:42.5)	10.51
AT4G25340	FK506 BINDING PROTEIN 53	60.9	1	610.8100	2	K.QDISQISSNTK.A		0	41.0 (M:41.0)	0.80
AT4G27490	MTR3	331.3	15	359.6989	2	K.LGEIMR.D		0	49.4 (M:49.4)	-1.64
				487.2971	2	K.VIVSVFGPR.E		0	52.2 (M:52.2)	4.12
				499.2450	2	K.AMVYSDVGR.L		0	62.9 (M:62.9)	5.49
				701.3741	2	M.AAKPGAATPTYSPK.I	Acetyl: 1	1	68.7 (M:68.7)	2.59
				733.3805	2	K.ALEGVIMMETFPK.T		0	45.2 (M:45.2)	7.34
AT4G28200	U3 small nucleolar RNA-associated protein 6 family	293.3	6	509.2478	2	K.NYYSLETK.L		0	30.9 (M:30.9)	-0.44
				618.8302	2	R.KTLNESADFIV.-		1	34.3 (M:34.3)	4.83
				663.9965	3	R.FLEILEATDLAHSDEMR.N		0	67.6 (M:67.6)	8.20
				808.7584	3	K.GSNVLQTIYSGAVEAIPSSFDLR.K		0	30.7 (M:30.7)	8.28
				950.4320	2	R.DFCNEPEYWNWLAR.H	Carbamidomethyl: 3	0	42.0 (M:42.0)	23.57
AT4G28450	WD-40 repeat protein	312.6	10	486.2425	3	R.TVCQFPGHQGAVR.G	Carbamidomethyl: 3	0	37.4 (M:37.4)	1.04
				490.7758	2	R.SITIYDLR.L		0	37.8 (M:37.8)	3.30
				591.8497	2	K.ASEQLGVILPR.E		0	68.1 (M:68.1)	6.80
				634.8066	2	K.GIFSASMDGDIR.L		0	55.4 (M:55.4)	9.47
				844.9185	2	R.FNPGEPNLLATSASDR.S		0	78.8 (M:78.8)	3.46
AT4G30990	ARM repeat superfamily protein	334.0	6	475.2535	2	K.AFEVLDAGK.G		0	39.1 (M:39.1)	0.86
				548.8555	2	R.ASEILPLLLK.F		0	58.7 (M:58.7)	5.58
				613.3678	2	K.LLSPVTAQLQR.H		0	50.0 (M:50.0)	1.57
				662.8108	2	R.TNDIDNISNYR.N		0	68.3 (M:68.3)	1.16
AT5G11240	transducin family/WD-40 repeat protein	647.8	24	426.2398	3	R.AHAEDALLPIAR.V		0	37.6 (M:37.6)	3.18
				562.6027	3	R.ISDCHPGGVNAVSSSAK.A	Carbamidomethyl: 4	0	51.0 (M:51.0)	1.43
				564.3507	2	R.LQLVTAQINK.A		0	54.8 (M:54.8)	14.03
				585.8465	2	K.NQQLLNTLVK.I		0	35.8 (M:35.8)	1.30
				625.3112	2	K.TVSSLCVSPDGK.I	Carbamidomethyl: 6	0	57.5 (M:57.5)	4.64
				684.3492	2	K.SAVLSMEPSTAFK.T		0	61.3 (M:61.3)	2.67
				692.9042	2	R.GTALQQLLQLSGR.L		0	78.1 (M:78.1)	7.59
				755.4006	2	K.NLSYASIIDGTDLK.A		0	60.0 (M:60.0)	9.48
				782.3834	3	K.GQVQTEFADIASTEETNIYTK.V		0	40.3 (M:40.3)	9.06
				1018.2072	3	-.MNLVNIKDVLTSFSPALDYLALSTGDGR.I	Acetyl: 1	1	102.7 (M:102.7)	13.44
AT5G15750	Ribosomal protein S4 family protein	255.0	8	410.2311	2	K.SLTLTER.L		0	34.8 (M:34.8)	-2.63
				582.3127	2	K.LYNMGVIPTR.K		0	45.5 (M:45.5)	-5.15
				611.3172	2	R.IQMTDMLLEK.L		0	47.0 (M:47.0)	4.45
				808.4454	2	R.VGPETITDPAFLVTR.N		0	68.7 (M:68.7)	8.97
				895.4049	2	K.VLEYNDTLDDYDMLA.-		0	38.6 (M:38.6)	10.49
AT5G16750	TORMOZEMBRYO DEFECTIVE	611.3	13	470.2684	2	R.LLFEYVR.E		0	31.0 (M:31.0)	-0.43
				552.2530	3	K.SSDITVSSDDEESKR.G		1	47.5 (M:47.5)	2.46
				625.3185	2	K.IWAISDGSCLK.T	Carbamidomethyl: 9	0	46.8 (M:46.8)	4.08
				676.7928	2	R.NDSLVCTGSEDR.T	Carbamidomethyl: 6	0	52.6 (M:52.6)	2.61
				691.3395	2	R.LVGYNEEIADMK.F		0	77.7 (M:77.7)	3.61
				727.3727	3	K.FLGDEEQFLAVATNLEEVR.V		0	48.8 (M:48.8)	7.57
				840.4147	2	R.GQELENAVLDAEYTK.A		0	128.8 (M:128.8)	5.86
				1016.0061	2	K.VWSLDGISEDSEEPINLK.T		0	95.2 (M:95.2)	6.52
AT5G22100	RNA cyclase family protein	441.1	16	391.5318	3	K.NLVHSCSLSR.S	Carbamidomethyl: 6	0	39.1 (M:39.1)	-2.74
				589.3036	2	K.CTGSGLINLSR.K	Carbamidomethyl: 1	0	54.8 (M:54.8)	0.46
				609.3273	2	R.FGVPAEDLELK.I		0	33.2 (M:33.2)	5.05
				620.0281	3	R.LLLSTLSSTPISIDEIR.A		0	42.4 (M:42.4)	8.88
				703.3924	2	R.VGTLSPYAVETLR.N		0	91.5 (M:91.5)	6.35
				734.3768	3	R.SPAEDTGVEVASWLLQEIEK.G		0	63.2 (M:63.2)	8.40
				867.9971	2	R.GVAPNGGGEVLLTVPNIK.T		0	67.2 (M:67.2)	6.99
AT5G30495	Fcf2 pre-rRNA processing protein	113.1	6	365.2315	2	R.DLQLLK.L		0	30.5 (M:30.5)	7.13
				472.2768	2	K.LPGLSLDTK.T		0	41.4 (M:41.4)	0.39
				812.9583	2	M.AETKPLIGLTWEPK.L	Acetyl: 1	1	41.2 (M:41.2)	9.13
AT5G38890	CSL4	507.5	23	453.2457	2	R.ENFAGVIR.Q		0	38.8 (M:38.8)	0.20
				458.7435	2	R.AYYLSTAK.N		0	44.2 (M:44.2)	2.53
				477.2742	2	R.AIVEVTGHK.A		0	36.4 (M:36.4)	-0.27
				516.7810	2	R.AMVLSLGDAR.A		0	70.2 (M:70.2)	3.93
				629.3587	2	M.TTGLVTPGDVIGK.A		0	53.5 (M:53.5)	4.20
				632.3274	2	K.MAAVDILCVGSK.A	Carbamidomethyl: 8	0	73.1 (M:73.1)	3.18
				650.3657	2	M.TTGLVTPGDVIGK.A	Acetyl: 1	0	42.0 (M:42.0)	6.60
				677.3751	2	R.IVSPLPESIDQR.A		0	72.3 (M:72.3)	4.15
				948.9519	4	K.NELGVVSAESAAGETMVPISWTEMQCPLSGQTEQR.K	Carbamidomethyl: 26	0	54.2 (M:54.2)	9.09

## Sheet: Pept  MTR4 IP-3
Table S2 IP3: proteins co-purified with MTR4-GFP - Peptides detected in Experiment 3
FDR<1%
TAIR Accession	Name	Mascot score (protein)	Nb spectra	m/z meas.	z	Sequence	Modifications	Nb miscleavages	Mascot score (peptide)	Δ m/z [ppm]
AT1G03360	RRP4	228.7	7	428.5970	3	R.KLQLPLSQTQK.V		1	64.5 (M:64.5)	6.37
				505.2564	3	R.NFQHDGSLQLQAR.S		0	43.5 (M:43.5)	2.74
				532.7566	2	R.TSVDELNMR.N		0	45.5 (M:45.5)	1.80
				578.3418	2	K.LQLPLSQTQK.V		0	34.5 (M:34.5)	2.68
AT1G06720	BMS1 domain-containing protein	269.4	5	363.1937	3	K.GRDVGEDLVK.S		1	34.3 (M:34.3)	-7.01
				403.2344	2	R.IELAGFR.T		0	32.1 (M:32.1)	6.00
				487.5771	3	K.NMLDNKAEEGIAR.C		1	56.4 (M:56.4)	0.35
				811.4306	3	R.AWTTVEVPQFYNPLTTALQPR.D		0	73.1 (M:73.1)	6.69
AT1G10490	unknown protein, DUF1726	454.7	11	437.9250	3	K.VSLLEEQIKPR.A		1	95.3 (M:95.3)	-2.00
				486.7812	2	K.LAMSVLNPK.I		0	54.1 (M:54.1)	0.55
				505.2737	2	R.SMFVIIGDK.A		0	39.5 (M:39.5)	1.45
				601.8878	2	R.ANLPPLLVPLR.D		0	53.1 (M:53.1)	5.29
				684.3551	2	K.MGYGSAAVELLTR.Y		0	55.5 (M:55.5)	3.04
				739.7822	3	K.LSQVELLVIDEAAAIPLPVVK.S		0	46.4 (M:46.4)	9.76
				943.1657	3	R.IEELLDPELLDQFAIGDKEAEALQK.S		1	30.5 (M:30.5)	7.52
				982.0028	2	K.INFPEVDLTGNSPDGFLK.K		0	30.5 (M:30.5)	8.95
AT1G15420	contains Small-subunit processome Utp12 domain	80.8	2	606.3014	2	R.AEPEPDIPSTR.D		0	32.6 (M:32.6)	4.33
				671.8844	2	R.GAILACTIPWIK.S	Carbamidomethyl: 6	0	48.2 (M:48.2)	4.69
AT1G15440	periodic tryptophan protein 2	718.5	27	353.8725	3	R.LNEDSLIKK.C		1	49.1 (M:49.1)	-1.39
				381.2214	2	R.ALALSMR.L		0	50.5 (M:50.5)	2.18
				416.2412	2	R.AVLPFER.V		0	33.0 (M:33.0)	3.42
				424.7399	2	R.VSVTDLSK.N		0	58.2 (M:58.2)	0.15
				451.2587	2	K.SLSIAPTGR.S		0	52.8 (M:52.8)	0.01
				516.7882	2	R.CLFINLPR.R	Carbamidomethyl: 1	0	30.6 (M:30.6)	3.02
				552.2509	2	R.YLCSVPNNH.-	Carbamidomethyl: 3	0	55.1 (M:55.1)	0.57
				590.3137	2	R.FENLLGAPYR.G		0	48.7 (M:48.7)	3.79
				599.8310	2	K.NTQLISPVGNR.V		0	48.8 (M:48.8)	0.67
				602.8267	2	K.CIFAVAPADIK.A	Carbamidomethyl: 1	0	45.9 (M:45.9)	5.55
				614.6465	3	K.NHSVTLPLETSTNICR.L	Carbamidomethyl: 15	0	82.7 (M:82.7)	4.00
				665.3113	2	R.DSVVGCFFGVDK.M	Carbamidomethyl: 6	0	32.4 (M:32.4)	0.77
				966.9921	2	R.LASSPDGTFLLAVDEQNR.C		0	103.4 (M:103.4)	5.55
AT1G18850	unknown protein	141.1	3	619.3055	2	K.LNGNEMGSFIR.Y		0	44.1 (M:44.1)	3.42
				698.8443	2	R.NVDEVMFASAVSK.L		0	45.8 (M:45.8)	2.58
AT1G30880	unknown protein	128.2	4	427.2272	2	K.ESFTLTR.E		0	41.0 (M:41.0)	6.69
				556.8223	2	K.SAAIEAALAAPK.L		0	70.7 (M:70.7)	5.73
AT1G31660	ESSENTIAL NUCLEAR PROTEIN 1	163.9	6	355.2014	3	R.IFASNLKDR.Q		1	46.7 (M:46.7)	0.08
				586.3519	2	R.EAVIIGSILEK.C		0	55.4 (M:55.4)	2.73
				592.8281	2	R.FYNYVLLPR.V		0	32.3 (M:32.3)	2.20
AT1G59760	MTR4	7666.5	1332	367.2288	3	K.IAKSPLITEK.L		1	46.0 (M:46.0)	-0.21
				373.1978	2	K.MEPAVAK.S		0	34.2 (M:34.2)	-4.08
				384.8872	3	R.ERLPDAAKPR.E		2	61.7 (M:61.7)	-1.08
				393.2246	2	R.AIPDLEK.Q		0	38.2 (M:38.2)	2.08
				394.2341	2	K.SPLITEK.L		0	40.2 (M:40.2)	6.30
				402.2345	2	K.VSELLSR.H		0	53.0 (M:53.0)	-0.45
				406.5482	3	R.RVAEVQLDCK.V	Carbamidomethyl: 9	1	54.6 (M:54.6)	-0.47
				406.5698	3	K.DIREIVFTPK.Y		1	35.6 (M:35.6)	4.99
				406.7533	2	K.AVPIKER.G		1	30.4 (M:30.4)	0.44
				412.7294	2	R.SSTALAFK.D		0	58.9 (M:58.9)	0.26
				417.2429	2	R.EIVFTPK.Y		0	42.7 (M:42.7)	2.03
				418.2033	3	K.SKFHEDSFQK.S		1	35.2 (M:35.2)	-0.29
				442.7164	2	K.FDGDKFR.W		1	36.7 (M:36.7)	-0.55
				454.5874	3	R.RLEALENLFEK.H		1	69.4 (M:69.4)	3.98
				456.7627	2	K.DLVPLEAR.E		0	44.7 (M:44.7)	3.45
				459.9281	3	K.LGEESDIFKLVK.M		1	58.4 (M:58.4)	5.41
				460.7649	2	R.VFEGSLIR.A		0	48.9 (M:48.9)	2.81
				460.7766	2	R.VIYTSPIK.A		0	60.4 (M:60.4)	0.82
				466.2820	2	K.KVSELLSR.H		1	51.5 (M:51.5)	-0.50
				468.2702	2	K.TVVFTNVR.K		0	49.3 (M:49.3)	2.38
				468.7419	4	R.KSVEESSDSAPPQKVQR.E		2	111.1 (M:111.1)	-0.05
				475.8897	3	K.KECEALAMQMSK.M	Carbamidomethyl: 3	1	71.5 (M:71.5)	0.76
				477.2441	3	K.GSKFYEVMEIAR.V		1	32.9 (M:32.9)	2.37
				481.2202	3	K.KECEALAMQMSK.M	Carbamidomethyl: 3; Oxidation: 8	1	44.0 (M:44.0)	-1.54
				483.2416	2	K.EFADWVAK.V		0	44.6 (M:44.6)	3.35
				496.9109	3	R.KSVEESSDSAPPQK.V		1	59.9 (M:59.9)	0.42
				497.6547	3	K.LPQVSNILPILKR.G		1	89.5 (M:89.5)	5.19
				505.9393	3	K.SLNALVPTNESDKK.R		1	43.2 (M:43.2)	1.40
				506.7638	2	R.KFDGDKFR.W		2	48.1 (M:48.1)	-0.78
				519.2381	2	K.FHEDSFQK.S		0	37.1 (M:37.1)	0.25
				519.2624	2	K.LGEESDIFK.L		0	76.3 (M:76.3)	2.52
				521.5908	3	R.HPDGIPLDPEVDMK.I		0	70.4 (M:70.4)	3.85
				524.6236	3	R.QYDPVILFSFSKK.E		1	90.1 (M:90.1)	6.00
				526.9219	3	R.HPDGIPLDPEVDMK.I	Oxidation: 13	0	56.2 (M:56.2)	2.75
				531.2684	2	R.VAEVQLDCK.V	Carbamidomethyl: 8	0	78.5 (M:78.5)	-0.14
				536.2998	3	R.RLGYITSDNVVELK.G		1	78.0 (M:78.0)	2.98
				538.2855	2	K.SIGETQLEAK.L		0	75.7 (M:75.7)	0.73
				543.3144	3	R.RMEEVLQQLIVAAK.S		1	66.2 (M:66.2)	5.29
				545.9706	3	R.LGYITSDNVVELKGK.V		1	51.7 (M:51.7)	1.31
				550.2828	3	R.RPEDANYTVDVLTR.C		1	68.8 (M:68.8)	3.05
				557.9732	3	K.SLNALVPTNESDKKR.D		2	87.0 (M:87.0)	1.58
				579.2889	2	K.FYEVMEIAR.V		0	63.3 (M:63.3)	3.87
				580.8231	2	K.SLSSAIMNIPK.D		0	67.7 (M:67.7)	3.88
				581.9555	3	K.SVEESSDSAPPQKVQR.E		1	118.6 (M:118.6)	0.68
				584.3424	3	K.ERGEPVVVTVPLSQIK.S		1	59.5 (M:59.5)	3.65
				587.2855	2	K.FYEVMEIAR.V	Oxidation: 5	0	35.8 (M:35.8)	2.39
				587.5570	4	K.VSELLSRHPDGIPLDPEVDMK.I		1	51.0 (M:51.0)	4.28
				588.8198	2	K.SLSSAIMNIPK.D	Oxidation: 7	0	60.1 (M:60.1)	2.58
				589.3035	2	R.GICILMVDEK.M	Carbamidomethyl: 3	0	70.7 (M:70.7)	3.61
				597.3014	2	R.GICILMVDEK.M	Carbamidomethyl: 3; Oxidation: 6	0	60.1 (M:60.1)	4.22
				601.9907	3	R.EELDLLFIQLQDTAR.R		0	85.1 (M:85.1)	4.88
				603.3270	2	R.LEALENLFEK.H		0	90.5 (M:90.5)	4.62
				608.6338	3	R.EVAWIIFDEVHYMR.D	Oxidation: 13	0	45.7 (M:45.7)	4.50
				611.3298	3	K.SIGETQLEAKLEEAVSK.I		1	70.8 (M:70.8)	5.44
				619.5812	4	K.KVSELLSRHPDGIPLDPEVDMK.I		2	40.7 (M:40.7)	4.77
				621.0614	4	K.GSEIMREVAWIIFDEVHYMR.D		1	39.2 (M:39.2)	7.37
				621.6159	3	K.CLDNGESVMVSAHTSAGK.T	Carbamidomethyl: 1	0	126.7 (M:126.7)	-2.16
				627.6686	3	K.TVVASYAIAMSLKENQR.V		1	88.8 (M:88.8)	0.74
				630.2967	2	R.NSFFQFQADR.A		0	76.6 (M:76.6)	4.55
				635.3293	3	R.GICILMVDEKMEPAVAK.S	Carbamidomethyl: 3	1	60.4 (M:60.4)	2.30
				640.6618	3	R.GICILMVDEKMEPAVAK.S	Carbamidomethyl: 3; Oxidation: 6	1	33.1 (M:33.1)	3.64
				640.6627	3	R.GICILMVDEKMEPAVAK.S	Carbamidomethyl: 3; Oxidation: 11	1	42.3 (M:42.3)	5.06
				646.8479	2	K.YCLPFLLPNR.A	Carbamidomethyl: 2	0	57.6 (M:57.6)	5.03
				647.3669	2	R.FVFLSATVPNAK.E		0	93.5 (M:93.5)	4.86
				649.2835	2	K.ECEALAMQMSK.M	Carbamidomethyl: 2	0	93.0 (M:93.0)	0.89
				654.0258	3	R.EELDLLFIQLQDTARR.V		1	30.3 (M:30.3)	6.61
				655.3548	2	R.SSTALAFKDELK.A		1	80.4 (M:80.4)	1.87
				657.2804	2	K.ECEALAMQMSK.M	Carbamidomethyl: 2; Oxidation: 7	0	62.8 (M:62.8)	0.11
				657.2822	2	K.ECEALAMQMSK.M	Carbamidomethyl: 2; Oxidation: 9	0	45.8 (M:45.8)	2.74
				666.2998	2	R.CEEGDPENLLR.N	Carbamidomethyl: 1	0	85.9 (M:85.9)	2.10
				666.3555	2	K.NYYNLILQYK.S		0	46.2 (M:46.2)	3.23
				667.9279	2	K.LPQVSNILPILK.R		0	84.0 (M:84.0)	5.93
				677.3803	2	K.TVVASYAIAMSLK.E		0	61.9 (M:61.9)	6.45
				680.8160	2	K.SVEESSDSAPPQK.V		0	88.8 (M:88.8)	1.44
				684.3641	3	K.DAKVEELVSLLSCFVWR.E	Carbamidomethyl: 13	1	80.3 (M:80.3)	7.14
				685.3864	3	K.SLSSAIMNIPKDLVPLEAR.E		1	105.5 (M:105.5)	6.47
				690.7187	3	K.SLSSAIMNIPKDLVPLEAR.E	Oxidation: 7	1	48.5 (M:48.5)	7.27
				694.3587	2	K.SLNALVPTNESDK.K		0	69.1 (M:69.1)	2.69
				719.3690	6	K.VHQQPCHIVYTDYRPTPLQHYVFPAGGNGLYLVVDEK.S	Carbamidomethyl: 6	1	54.1 (M:54.1)	7.74
				722.3848	2	R.QYDPVILFSFSK.K		0	65.4 (M:65.4)	7.25
				722.8828	2	R.GVVWEESIVMAPK.N		0	93.5 (M:93.5)	5.38
				723.1184	4	K.VACEISSAEELTLTELMFSGIFKDAK.V	Carbamidomethyl: 3	1	126.3 (M:126.3)	8.94
				725.0293	6	R.EDDSTQIINEELVGCVHDVSFPENYVPLAPSVHNKPPAK.D	Carbamidomethyl: 15	1	49.5 (M:49.5)	7.20
				725.8967	2	R.LGYITSDNVVELK.G		0	98.7 (M:98.7)	4.98
				730.8797	2	R.GVVWEESIVMAPK.N	Oxidation: 10	0	78.5 (M:78.5)	4.57
				733.4378	2	R.GEPVVVTVPLSQIK.S		0	67.3 (M:67.3)	4.00
				735.1552	4	R.ERLPDAAKPREELDLLFIQLQDTAR.R		3	73.9 (M:73.9)	6.68
				736.4181	2	R.MEEVLQQLIVAAK.S		0	84.5 (M:84.5)	6.88
				747.4017	3	R.FVFLSATVPNAKEFADWVAK.V		1	36.1 (M:36.1)	6.86
				756.0648	6	K.MVLNSDDEKDAVETIFASAIDMLSDDDKKLPQVSNILPILK.R		3	94.6 (M:94.6)	7.21
				757.3620	2	R.WLSSGEYIQMSGR.A		0	94.7 (M:94.7)	4.17
				765.3594	2	R.WLSSGEYIQMSGR.A	Oxidation: 10	0	66.6 (M:66.6)	4.08
				765.9477	2	K.EVIEILFQEGLIK.C		0	81.1 (M:81.1)	6.80
				788.9006	6	K.VQREDDSTQIINEELVGCVHDVSFPENYVPLAPSVHNKPPAK.D	Carbamidomethyl: 18	2	54.2 (M:54.2)	6.54
				804.6358	4	K.MVLNSDDEKDAVETIFASAIDMLSDDDKK.L		2	114.9 (M:114.9)	7.57
				808.6342	4	K.MVLNSDDEKDAVETIFASAIDMLSDDDKK.L	Oxidation: 1	2	33.8 (M:33.8)	7.16
				817.7464	3	K.GSADSLNSAFHLSYNMLLNQLR.C		0	116.5 (M:116.5)	6.54
				823.0775	3	K.GSADSLNSAFHLSYNMLLNQLR.C	Oxidation: 16	0	51.4 (M:51.4)	5.93
				859.1014	3	K.VACEISSAEELTLTELMFSGIFK.D	Carbamidomethyl: 3	0	93.4 (M:93.4)	8.79
				862.4433	4	K.SLEEERDSLVIEEEESLKNYYNLILQYK.S		2	98.6 (M:98.6)	8.68
				868.9627	2	K.VEELVSLLSCFVWR.E	Carbamidomethyl: 10	0	87.4 (M:87.4)	8.16
				872.9320	2	K.DFPFTLDSFQSEAIK.C		0	77.8 (M:77.8)	7.97
				884.8239	3	R.LPDAAKPREELDLLFIQLQDTAR.R		2	66.6 (M:66.6)	8.12
				885.0869	3	K.SLSEDDDSRRPEDANYTVDVLTR.C		2	61.9 (M:61.9)	4.67
				904.4533	2	R.EVAWIIFDEVHYMR.D		0	58.0 (M:58.0)	8.64
				926.7032	4	R.DFKEEFSDVGLMTGDVTIDPNASCLVMTTEILR.S	Carbamidomethyl: 24	1	42.9 (M:42.9)	9.99
				977.1632	3	K.VEIDVESFVQSFRPDIMEAVYAWAK.G		1	30.4 (M:30.4)	10.56
				1006.4950	4	K.YRDFKEEFSDVGLMTGDVTIDPNASCLVMTTEILR.S	Carbamidomethyl: 26	2	79.1 (M:79.1)	9.82
				1012.6707	6	R.EDDSTQIINEELVGCVHDVSFPENYVPLAPSVHNKPPAKDFPFTLDSFQSEAIK.C	Carbamidomethyl: 15	2	84.2 (M:84.2)	9.01
				1076.5440	6	K.VQREDDSTQIINEELVGCVHDVSFPENYVPLAPSVHNKPPAKDFPFTLDSFQSEAIK.C	Carbamidomethyl: 18	3	58.0 (M:58.0)	10.28
				1134.8296	3	R.AVCLDCTNDDEEPQSFSIEDQDTWGVIMK.F	Carbamidomethyl: 3, 6	0	107.9 (M:107.9)	8.72
AT1G60080	RRP45B	565.1	15	481.6010	3	K.NIPFSLTCILHK.N	Carbamidomethyl: 8	0	37.3 (M:37.3)	4.16
				517.2488	2	K.QILGEMDID.-		0	53.3 (M:53.3)	3.23
				567.3210	2	K.IGSTTMLAAIR.M		0	74.9 (M:74.9)	0.03
				598.3202	2	K.SGGAALAYSSAIK.S		0	94.9 (M:94.9)	1.23
				648.6821	3	R.IVAVTGEKDQDNALITEK.E		1	78.0 (M:78.0)	1.76
				741.0275	3	M.GIPDAAQDLSTEMEVDAFRR.I		1	45.0 (M:45.0)	5.64
				964.2194	4	K.NYILADPTTEEESIMDTLVTVVLDSSDQMVSFYK.S		0	95.3 (M:95.3)	7.06
				1032.9894	2	M.GIPDAAQDLSTEMEVDAFR.R		0	70.0 (M:70.0)	8.33
AT1G63780	IMP4, Putative U3 small nucleolar ribonucleoprotein	268.3	9	497.7604	2	K.FVFPNSQR.I		0	35.5 (M:35.5)	3.07
				527.6273	3	R.EALQEGKPIPTELR.N		1	58.0 (M:58.0)	1.92
				701.8855	2	R.GSQVISEIIETAR.S		0	62.5 (M:62.5)	7.12
				838.9219	2	R.IVTFSNQSDYISFR.N		0	94.8 (M:94.8)	5.16
AT1G63810	Nrap family, nucleolar protein 6 alpha	563.3	18	372.2265	3	R.DIYLLKPPR.F		1	41.5 (M:41.5)	2.67
				436.9139	3	K.VHSLLLEGLGDR.A		0	70.2 (M:70.2)	-0.02
				501.2848	2	K.IAESLQNVK.G		0	35.6 (M:35.6)	-0.34
				507.9361	3	R.LFNPFMSPGDLKR.S		1	38.9 (M:38.9)	3.59
				510.2891	2	R.FPVYAPVAR.L		0	33.0 (M:33.0)	3.61
				540.2776	2	K.LMVDFEPTK.C		0	46.3 (M:46.3)	3.39
				546.9721	3	R.TPLNNYDAVILLHR.D		0	49.8 (M:49.8)	3.35
				566.9159	3	R.NDEKEINDNFMSSR.K		1	34.7 (M:34.7)	-3.37
				580.9773	3	R.TVDIGPDAENKIEALR.F		1	70.3 (M:70.3)	2.68
				667.3909	2	R.LIPSATSLFSVAK.L		0	53.0 (M:53.0)	1.52
AT1G69070	Nop14-like protein	282.6	6	460.2251	2	R.MGPDAVAMK.A		0	31.5 (M:31.5)	5.86
				545.8032	2	K.EVMPLNFLK.I		0	32.8 (M:32.8)	2.38
				750.9113	2	K.SLTPLLCIQDNVK.E	Carbamidomethyl: 7	0	48.5 (M:48.5)	4.12
				751.0418	3	R.LTVISGDDLGDSFSVEEDKPK.R		1	59.4 (M:59.4)	5.86
				995.9354	2	K.IMNEPADSPYFSSDDFR.A		0	85.4 (M:85.4)	7.47
AT2G03820	NONSENSE-MEDIATED MRNA DECAY 3	35.2	1	792.9466	2	K.VASGLGNLGPLVVCTK.V	Carbamidomethyl: 14	0	35.2 (M:35.2)	5.14
AT2G17250	NUCLEOLAR COMPLEX ASSOCIATED 4	50.6	3	610.3232	2	K.SSLWEIDTLR.H		0	50.6 (M:50.6)	5.98
AT2G18900	transducin family/WD-40 repeat protein	468.6	15	454.9430	3	R.TISGIKPPPSLPR.M		1	55.2 (M:55.2)	2.88
				479.7698	2	R.VIAAGDVTGR.V		0	60.6 (M:60.6)	0.63
				488.7523	2	K.MPSMEILR.T		0	36.8 (M:36.8)	1.83
				553.9371	3	K.LCAEFFESLMEKR.T	Carbamidomethyl: 2	1	57.9 (M:57.9)	5.93
				595.7967	2	R.GISEIQVCER.N	Carbamidomethyl: 8	0	53.0 (M:53.0)	2.22
				750.3572	2	R.SYVTSPPSFSNDAK.K		0	43.5 (M:43.5)	3.94
				752.3525	2	K.LCAEFFESLMEK.R	Carbamidomethyl: 2	0	47.8 (M:47.8)	7.86
				892.1000	3	R.SSGIAALCTENYCVQLYNLLNDR.G	Carbamidomethyl: 8, 13	0	53.0 (M:53.0)	9.52
				985.8733	3	K.TIDAQLPIYSMVIPSLLSEPQQIDKR.R		1	31.6 (M:31.6)	6.59
AT2G25355	RRP40	429.7	15	356.5122	3	R.CWVHAAAPR.I	Carbamidomethyl: 1	0	31.5 (M:31.5)	1.45
				591.9825	3	K.LGSGLRQDNEVISVMR.A		1	64.5 (M:64.5)	2.98
				595.7963	2	R.QDNEVISVMR.A		0	72.2 (M:72.2)	1.67
				641.3743	3	K.GPQLALLPVLAFEGANRR.N		1	33.9 (M:33.9)	5.94
				858.4630	2	R.MLLSSPTCPVLEALGK.K	Carbamidomethyl: 8	0	57.7 (M:57.7)	6.79
				919.9021	2	K.TNTGMNPELSCVDESGK.A	Carbamidomethyl: 11	0	115.1 (M:115.1)	4.00
				1201.2901	3	M.GTEVSTSPTSLIDQTVVPGDVVLDLSNMTNQTIK.L	Acetyl: 1	0	39.1 (M:39.1)	11.25
AT2G36930	zinc finger (C2H2 type) family protein	75.9	1	661.8636	2	K.LMSNLVFTELR.K		0	75.9 (M:75.9)	4.77
AT2G46230	PIN domain-like family protein	120.1	5	541.3045	2	K.LPEATLGGAPR.Y		0	55.0 (M:55.0)	1.54
				809.0951	3	R.NVPSVPAGLFFSYNSTLVPPYR.V		0	65.2 (M:65.2)	6.49
AT2G47990	SLOW WALKER1	293.0	7	375.2094	3	R.FVKYPVQDK.L		1	34.2 (M:34.2)	-0.87
				432.5699	3	K.LHLVSGGDDGVVK.Y		0	62.6 (M:62.6)	-0.17
				728.3553	3	K.CVSNMEEGELGMLLGFLQR.Y	Carbamidomethyl: 1	0	33.4 (M:33.4)	10.01
				867.4442	2	K.SLNLWSLISDVDESR.R		0	55.0 (M:55.0)	6.15
				873.4542	2	R.FPAPLMSLGLSPDGSTR.V		0	53.0 (M:53.0)	6.88
				955.0648	2	R.IQQSLLEIQGVIAPLMR.I		0	54.8 (M:54.8)	14.85
AT3G06530	U3 small nucleolar RNA-associated protein 10 domain	476.1	17	551.8050	2	R.SVIVQQCIR.D	Carbamidomethyl: 7	0	53.8 (M:53.8)	-0.90
				554.3094	2	R.SVTSAMVALTK.K		0	52.4 (M:52.4)	3.32
				580.3392	2	R.IVQLLSTGNSK.W		0	61.2 (M:61.2)	2.51
				770.3943	2	R.LNPAAIQNIDDAER.S		0	65.8 (M:65.8)	3.36
				780.9388	2	K.TILPFVDSGLQSGVK.G		0	73.2 (M:73.2)	4.61
				897.4441	2	R.NSWLNLDEVAVDSFGK.M		0	48.6 (M:48.6)	5.82
				1168.2605	3	K.KLPDIMSTNLSSISMDIINDLGEALSLDPDER.R		1	49.2 (M:49.2)	10.82
AT3G07750	RRP42	580.3	23	396.4688	4	K.AEIGRPSSLQPDKGK.V		2	36.4 (M:36.4)	-0.89
				415.2304	2	K.GGIAQDLR.T		0	47.5 (M:47.5)	1.11
				493.7576	2	R.TGHICGLTK.R	Carbamidomethyl: 5	0	31.7 (M:31.7)	-0.86
				500.2948	2	K.AALTNTAIPK.V		0	65.8 (M:65.8)	-1.06
				530.3075	2	R.IGGTDVIASVK.A		0	61.3 (M:61.3)	3.07
				700.9172	2	K.SGAGAGINLSSLLIK.E		0	37.4 (M:37.4)	11.66
				769.0839	3	R.LTYRPIYVETGVIPQANGSAR.V		1	50.6 (M:50.6)	3.14
				894.9824	2	R.SGSGLDPSVILDMISVAK.H		0	89.0 (M:89.0)	9.14
				962.4738	2	K.VAVFIDCSPTAEPTFGGR.G	Carbamidomethyl: 7	0	110.4 (M:110.4)	6.94
AT3G10530	Transducin/WD40 repeat-like superfamily	265.2	7	538.3035	3	R.IVEDAAAELPTSLKR.F		1	65.0 (M:65.0)	3.47
				596.6567	3	R.VKQTDIANEVDILSSR.N		1	62.2 (M:62.2)	3.14
				780.9011	2	K.QTDIANEVDILSSR.N		0	72.2 (M:72.2)	5.42
				791.3466	2	-.MEISSEDNNLMEK.V	Acetyl: 1	0	47.3 (M:47.3)	5.52
AT3G21540	transducin family/WD-40 repeat protein	537.8	26	389.7284	2	K.TIEIFR.V		0	41.7 (M:41.7)	4.72
				431.7434	2	K.LFGEIQR.Q		0	39.0 (M:39.0)	1.59
				671.3321	2	K.ISSFSFCPTAPK.E	Carbamidomethyl: 7	0	36.6 (M:36.6)	4.61
				701.8982	2	K.SGVLEIIDIGSATK.V		0	58.8 (M:58.8)	7.35
				779.8938	2	K.MNDDVLAVAISPDAK.H		0	81.7 (M:81.7)	1.44
				856.1232	3	K.GKVPEYLPNAVMFGLSPSEYVLR.A		1	53.1 (M:53.1)	6.89
				858.7841	3	K.TIDVLSAADSIIDALEVAEDETKR.H		1	130.4 (M:130.4)	8.99
				932.9834	2	R.TIDSGYGLCSLIVPQNK.Y	Carbamidomethyl: 9	0	79.1 (M:79.1)	6.56
AT3G46210	RRP46	136.5	5	459.2771	2	K.VLAAVYGPK.A		0	56.4 (M:56.4)	1.46
				571.3055	2	R.AATASLSAFFR.K		0	80.1 (M:80.1)	3.19
AT3G57000	nucleolar essential protein-related, EMG1/NEP1 domain	130.7	3	496.2967	2	K.SGIVFVLEK.A		0	49.0 (M:49.0)	3.93
				709.3645	2	R.ICEALATNWNII.-	Carbamidomethyl: 2	0	61.9 (M:61.9)	5.17
AT3G57940	unknown protein, DUF1726	491.5	11	439.2397	3	K.VSMLEEQVKPR.T		1	51.1 (M:51.1)	0.42
				486.7812	2	K.LAMSVLNPK.I		0	54.1 (M:54.1)	0.55
				505.2737	2	R.SMFVIIGDK.S		0	39.5 (M:39.5)	1.45
				615.3288	2	K.LLQQLDEQSR.A		0	58.4 (M:58.4)	1.55
				684.3551	2	K.MGYGSAAVELLTR.Y		0	55.5 (M:55.5)	3.04
				704.3542	2	R.APATGLEGSGCLFK.K	Carbamidomethyl: 11	0	31.6 (M:31.6)	5.33
				739.7822	3	K.LSQVELLVIDEAAAIPLPVVK.S		0	46.4 (M:46.4)	9.76
				901.4401	2	K.INFAEVDSSGSSSGGFLK.T		0	108.8 (M:108.8)	7.01
AT3G60500	RRP45B/CER7	341.9	12	358.8770	3	R.LKLSTEEVR.S		1	37.7 (M:37.7)	0.99
				395.7059	2	R.LANMWR.L		0	30.2 (M:30.2)	1.98
				438.9861	4	K.SEVSGPTVAVKEEHRK.S		2	44.4 (M:44.4)	-0.75
				537.2960	2	K.SEVSGPTVAVK.E		0	36.7 (M:36.7)	0.96
				646.8485	2	K.FVETALQSELR.V		0	81.4 (M:81.4)	4.00
				681.8492	2	R.AVDTESLCVLAGK.M	Carbamidomethyl: 8	0	68.2 (M:68.2)	-1.66
				714.0056	3	K.GNIVVMDPTYVEEAVMCGR.M	Carbamidomethyl: 17	0	43.3 (M:43.3)	7.00
AT3G61620	RRP41	548.2	21	410.5664	3	R.IREVLQENTK.Q		1	37.0 (M:37.0)	-0.17
				454.2565	3	K.LDKVSLLQMDAK.L		1	68.5 (M:68.5)	3.36
				473.2804	2	K.VIAAVYGPR.E		0	55.3 (M:55.3)	2.00
				564.8343	2	R.QIVAEVGVVSK.A		0	36.8 (M:36.8)	-0.95
				625.3032	2	-.MEYVNPEGLR.L	Acetyl: 1	0	36.8 (M:36.8)	8.70
				639.3315	3	R.SACINAATLALADAGIPMR.D	Carbamidomethyl: 3	0	68.1 (M:68.1)	3.77
				663.8045	2	K.ADGSAVFEMGNTK.V		0	79.8 (M:79.8)	1.72
				1015.4919	2	K.LPMETFETVFALASEGCK.A	Carbamidomethyl: 17	0	114.2 (M:114.2)	7.72
AT4G02400	U3 ribonucleoprotein (Utp) family protein	157.7	4	473.2557	2	R.GLPSWMVR.E		0	47.1 (M:47.1)	6.91
				838.9319	2	K.ETYEIPSQAELIQR.A		0	79.0 (M:79.0)	4.52
				1014.5180	3	R.EAPTVYFNQPVNVGYSTVGAIASEFQPR.T		0	31.6 (M:31.6)	12.82
AT4G04940	transducin family/WD-40 repeat protein	692.4	26	398.8724	3	R.SGHSAPPLCIR.F	Carbamidomethyl: 9	0	33.8 (M:33.8)	-1.70
				433.2332	2	M.GIFEPFR.A		0	34.9 (M:34.9)	2.88
				511.2739	2	R.FNLQSGISR.G		0	54.5 (M:54.5)	-1.97
				511.9431	3	K.LKPVVSFDCAEIR.E	Carbamidomethyl: 9	1	63.0 (M:63.0)	3.54
				578.3039	3	K.FTPTSIVHPDTYLNK.V		0	44.9 (M:44.9)	3.77
				627.8061	2	K.NFDALESPFSK.H		0	70.9 (M:70.9)	3.81
				659.8402	2	K.SLSPSALDMELR.M		0	68.2 (M:68.2)	4.50
				666.0375	3	K.VLVGSQEGPLQLWNINTK.K		0	41.0 (M:41.0)	5.91
				667.8577	2	R.LFSVIQEQQSR.E		0	63.2 (M:63.2)	1.40
				725.9522	2	K.QIPELVTLSLLPK.S		0	55.0 (M:55.0)	6.31
				779.4407	2	K.SQWQSLINLDIIK.A		0	42.8 (M:42.8)	6.74
				819.9513	2	R.AIGYITSTVPFSVQR.L		0	56.5 (M:56.5)	6.32
				989.7350	4	K.LPSVSALTSSEADDDMDRQVLENSEALQASSFSISQK.Q		1	33.9 (M:33.9)	11.80
AT4G05410	YAOZHE	441.3	15	476.2488	2	R.YLATGGVDR.H		0	32.2 (M:32.2)	0.86
				488.2514	2	R.LAEEMLNR.R		0	55.7 (M:55.7)	2.76
				578.7664	2	R.NTVSCLCFR.Y	Carbamidomethyl: 5, 7	0	38.4 (M:38.4)	1.51
				595.8332	2	K.FLIAGVGQETR.F		0	57.5 (M:57.5)	5.32
				602.8162	2	R.ESLALAVSSDGR.Y		0	45.8 (M:45.8)	6.96
				689.8389	2	R.GSDLAASGAGNGFVR.L		0	74.0 (M:74.0)	-0.35
				741.3350	2	R.YGTSELYSGSFDR.T		0	58.6 (M:58.6)	5.64
				809.9425	2	R.VQEPLSTDGFSVIVK.H		0	59.3 (M:59.3)	5.64
AT4G07410	POPCORN (inolved in auxin signalling)	464.9	12	513.8194	2	R.ALTVAVPISR.E		0	44.8 (M:44.8)	0.81
				576.3089	2	R.IFSGSSDGLIR.C		0	42.9 (M:42.9)	4.31
				587.8110	2	R.ALSVTWSPDAK.R		0	55.8 (M:55.8)	3.84
				607.6379	3	K.LSGSTNGSQDLKPSSSQK.W		1	51.7 (M:51.7)	0.29
				660.8015	2	R.ILAAACDDGCVR.L	Carbamidomethyl: 6, 10	0	59.7 (M:59.7)	-5.84
				673.8567	2	K.LFAYSIQEFTK.F		0	70.3 (M:70.3)	5.29
				974.4801	2	R.ISSLAWCCSPSIGLPSGR.L	Carbamidomethyl: 7, 8	0	40.2 (M:40.2)	5.86
AT4G25340	FK506 BINDING PROTEIN 53	112.2	3	393.7594	2	R.LGIGSVIK.G		0	35.9 (M:35.9)	3.91
				610.8096	2	K.QDISQISSNTK.A		0	52.5 (M:52.5)	0.15
AT4G27490	MTR3	355.5	13	359.7001	2	K.LGEIMR.D		0	31.6 (M:31.6)	1.84
				375.8606	3	K.KAMVYSDVGR.L		1	49.9 (M:49.9)	-4.33
				487.2967	2	K.VIVSVFGPR.E		0	60.4 (M:60.4)	3.32
				499.2420	2	K.AMVYSDVGR.L		0	64.2 (M:64.2)	-0.48
				701.3739	2	M.AAKPGAATPTYSPK.I	Acetyl: 1	1	83.7 (M:83.7)	2.36
				733.3784	2	K.ALEGVIMMETFPK.T		0	47.5 (M:47.5)	4.45
AT4G28200	U3 small nucleolar RNA-associated protein 6 family	338.9	7	415.2393	3	K.VALGEDKGSLVR.D		1	46.0 (M:46.0)	2.40
				509.2476	2	K.NYYSLETK.L		0	31.6 (M:31.6)	-0.87
				633.9504	3	R.DFCNEPEYWNWLAR.H	Carbamidomethyl: 3	0	51.3 (M:51.3)	12.97
				663.9947	3	R.FLEILEATDLAHSDEMR.N		0	80.1 (M:80.1)	5.49
				808.7580	3	K.GSNVLQTIYSGAVEAIPSSFDLR.K		0	70.6 (M:70.6)	7.73
AT4G28450	WD-40 repeat protein	251.6	11	486.2430	3	R.TVCQFPGHQGAVR.G	Carbamidomethyl: 3	0	42.2 (M:42.2)	2.05
				490.7752	2	R.SITIYDLR.L		0	39.4 (M:39.4)	2.04
				591.8488	2	K.ASEQLGVILPR.E		0	64.8 (M:64.8)	5.26
				844.9194	2	R.FNPGEPNLLATSASDR.S		0	68.4 (M:68.4)	4.56
AT4G30990	ARM repeat superfamily protein	296.8	7	475.2543	2	K.AFEVLDAGK.G		0	53.8 (M:53.8)	2.48
				548.8562	2	R.ASEILPLLLK.F		0	49.4 (M:49.4)	6.85
				613.3670	2	K.LLSPVTAQLQR.H		0	37.4 (M:37.4)	0.27
				662.8114	2	R.TNDIDNISNYR.N		0	54.0 (M:54.0)	2.04
				753.7505	3	K.NVLQLLLLFEETAPTVDTSR.M		0	35.0 (M:35.0)	6.17
AT5G11240	transducin family/WD-40 repeat protein	653.5	24	426.2397	3	R.AHAEDALLPIAR.V		0	50.5 (M:50.5)	2.99
				562.6022	3	R.ISDCHPGGVNAVSSSAK.A	Carbamidomethyl: 4	0	78.8 (M:78.8)	0.60
				564.3442	2	R.LQLVTAQINK.A		0	57.7 (M:57.7)	2.46
				625.3104	2	K.TVSSLCVSPDGK.I	Carbamidomethyl: 6	0	57.2 (M:57.2)	3.39
				684.3485	2	K.SAVLSMEPSTAFK.T		0	46.9 (M:46.9)	1.66
				692.9037	2	R.GTALQQLLQLSGR.L		0	74.3 (M:74.3)	6.78
				755.3969	2	K.NLSYASIIDGTDLK.A		0	36.5 (M:36.5)	4.65
				782.3803	3	K.GQVQTEFADIASTEETNIYTK.V		0	40.1 (M:40.1)	5.13
				1018.2035	3	-.MNLVNIKDVLTSFSPALDYLALSTGDGR.I	Acetyl: 1	1	104.8 (M:104.8)	9.83
AT5G15750	Ribosomal protein S4 family protein	178.6	4	611.3153	2	R.IQMTDMLLEK.L		0	32.8 (M:32.8)	1.28
				808.4433	2	R.VGPETITDPAFLVTR.N		0	86.0 (M:86.0)	6.40
AT5G16750	TORMOZEMBRYO DEFECTIVE	486.4	8	691.3399	2	R.LVGYNEEIADMK.F		0	81.4 (M:81.4)	4.20
				727.3658	3	K.FLGDEEQFLAVATNLEEVR.V		0	50.6 (M:50.6)	-1.84
				840.4141	2	R.GQELENAVLDAEYTK.A		0	107.6 (M:107.6)	5.12
				1016.0082	2	K.VWSLDGISEDSEEPINLK.T		0	93.9 (M:93.9)	8.57
AT5G22100	RNA cyclase family protein	443.5	12	391.5327	3	K.NLVHSCSLSR.S	Carbamidomethyl: 6	0	44.8 (M:44.8)	-0.42
				445.2736	2	R.STTLNIIK.R		0	34.6 (M:34.6)	5.09
				620.0272	3	R.LLLSTLSSTPISIDEIR.A		0	35.8 (M:35.8)	7.38
				703.3892	2	R.VGTLSPYAVETLR.N		0	87.8 (M:87.8)	1.84
				734.3764	3	R.SPAEDTGVEVASWLLQEIEK.G		0	82.7 (M:82.7)	7.91
				867.9764	2	R.GVAPNGGGEVLLTVPNIK.T		0	71.5 (M:71.5)	-16.96
AT5G30495	Fcf2 pre-rRNA processing protein	90.1	3	472.2776	2	K.LPGLSLDTK.T		0	69.3 (M:69.3)	2.11
AT5G38890	CSL4	360.8	14	451.9193	3	R.IVSPLPESIDQR.A		0	52.9 (M:52.9)	4.43
				477.2749	2	R.AIVEVTGHK.A		0	46.7 (M:46.7)	1.16
				501.9486	3	K.AHGPIPETGSVVIAR.V		0	32.0 (M:32.0)	2.37
				516.7801	2	R.AMVLSLGDAR.A		0	73.0 (M:73.0)	2.11
				629.3584	2	M.TTGLVTPGDVIGK.A		0	43.1 (M:43.1)	3.63
				632.3142	2	K.MAAVDILCVGSK.A	Carbamidomethyl: 8	0	36.8 (M:36.8)	-17.69
				948.9518	4	K.NELGVVSAESAAGETMVPISWTEMQCPLSGQTEQR.K	Carbamidomethyl: 26	0	51.4 (M:51.4)	8.98

## Sheet: SDS-PAGE MTR4-GFP
Table S2: Silver-stained SDS-PAGE of proteins co-immunoprecipitated with MTR4-GFP. The three main bands observed in mock IP and also present in HEN2-GFP IP correspond to immunoglobulins.
