# Supplementary material for: The RNA Helicases AtMTR4 and HEN2 Target Specific Subsets of Nuclear Transcripts for Degradation by the Nuclear Exosome in Arabidopsis thaliana
Source: PLoS Genet. 2014 Aug 21;10(8):e1004564. doi: 10.1371/journal.pgen.1004564 (PMC4140647; doi:10.1371/journal.pgen.1004564)
Supplement: Table S3 — Mass- spectrometric analysis of HEN2 IP experiments: list of peptides. (XLSX) [file pgen.1004564.s022.xlsx]

## Sheet: pept Hen2 IP-1 50mM 
Table S3 IP1: Proteins co-purified with HEN2-GFP - Peptides detected in Experiment 1, 50mM Salt
FDR<1%
TAIR Accession	Name	Mascot score (protein)	Nb spectra	m/z meas.	z	Sequence	Modifications	Nb miscleavages	Mascot score (peptide)	Δ m/z [ppm]
AT1G02140.1	mago nashi family protein	62.3	1	558.837	2	K.EVFLTPAVLK.E		0	18.8 (M:18.8)	-0.02
				671.326	2	M.AAEEATEFYLR.Y	Acetyl: 1	0	43.5 (M:43.5)	9.98
AT1G03360	RRP4	138.1	5	407.539	3	R.RTSVDELNMR.N		1	30.7 (M:30.7)	-2.67
				444.583	3	R.YKPEVGDIVVGR.V		1	44.5 (M:44.5)	2.41
				505.257	3	R.NFQHDGSLQLQAR.S		0	36.4 (M:36.4)	3.1
AT1G60080	RRP43	263.7	4	453.243	2	K.ELCLVSGK.A	Carbamidomethyl: 3	0	29.9 (M:29.9)	1.95
				517.25	2	K.QILGEMDID.-		0	44.2 (M:44.2)	5.01
				567.322	2	K.IGSTTMLAAIR.M		0	94.4 (M:94.4)	1.57
				648.683	3	R.IVAVTGEKDQDNALITEK.E		1	76.3 (M:76.3)	2.84
				741.028	3	M.GIPDAAQDLSTEMEVDAFRR.I		1	18.8 (M:18.8)	6.09
AT2G06990	HEN2	2663.5	207	364.524	3	K.MQDTFPKPK.S		1	44.7 (M:44.7)	1.55
				369.868	3	K.FAAASESLRR.G		1	36.7 (M:36.7)	-0.49
				403.234	2	R.FPLGFPK.L		0	36.2 (M:36.2)	0.84
				414.235	2	K.ALPDIGNK.V		0	43.4 (M:43.4)	1.67
				415.233	3	K.LMSEIIRPER.V		1	25.6 (M:25.6)	0.06
				432.764	2	K.TVVFTAVK.K		0	50.1 (M:50.1)	2.4
				433.902	3	K.ESILVSAHTSAGK.T		0	65.3 (M:65.3)	1.48
				435.243	3	R.RLDEFLNQLR.A		1	54.2 (M:54.2)	2.9
				442.211	3	R.HSFHQFQHEK.A		0	33.7 (M:33.7)	0.18
				453.235	3	R.AEGQFTAEHVIR.H		0	53.5 (M:53.5)	2.29
				460.777	2	R.VIYTSPLK.A		0	60.3 (M:60.3)	2.75
				466.573	3	K.LRSDETPTPEPR.T		1	35.9 (M:35.9)	1.09
				476.249	2	K.FAAASESLR.R		0	46.2 (M:46.2)	2
				480.249	2	K.SNEQVNLR.N		0	32.9 (M:32.9)	1.12
				480.274	3	R.ISVPSDLRPVEAR.Q		1	39.1 (M:39.1)	3.38
				488.269	3	R.KAEVNYEIQQLK.S		1	56.2 (M:56.2)	1.98
				492.562	3	R.RECEQHALSMSK.L	Carbamidomethyl: 3	1	53.2 (M:53.2)	-0.35
				501.294	2	K.PAPLLSTFR.L		0	41.6 (M:41.6)	3.17
				531.987	3	R.SLPAIELMLPLLQR.G		0	64.6 (M:64.6)	3.84
				540.781	2	R.VLCFLDTGR.L	Carbamidomethyl: 3	0	55.7 (M:55.7)	3.94
				559.635	3	R.DMMLGKPAPLLSTFR.L		1	50.0 (M:50.0)	3.34
				578.31	2	K.PLQQLQDSAR.K		0	60.2 (M:60.2)	1.33
				580.982	3	R.NELTKPLQQLQDSAR.K		1	91.5 (M:91.5)	4.04
				583.579	4	R.AGEKGEMHVVPVQLPLISALSR.L		1	47.2 (M:47.2)	4.46
				593.967	3	K.EVAWVIFDEIHYMK.D		0	43.1 (M:43.1)	4.31
				604.979	3	K.ALFATETFAMGLNMPAK.T		0	42.1 (M:42.1)	11.69
				649.372	3	K.GEMHVVPVQLPLISALSR.L		0	80.9 (M:80.9)	5.99
				660.291	2	R.ECEQHALSMSK.L	Carbamidomethyl: 2	0	68.1 (M:68.1)	2.6
				667.853	2	K.AEVNYEIQQLK.S		0	66.2 (M:66.2)	2.48
				674.835	2	R.AAAEAVGESSLESK.F		0	111.5 (M:111.5)	3.33
				689.666	3	R.GICIIMIDEQMEMNTLR.D	Carbamidomethyl: 3	0	51.4 (M:51.4)	4.39
				696.664	3	K.EETIHGTLDNPVFNGDMAK.T		0	39.2 (M:39.2)	3.4
				707.368	2	K.TAVAEYAIAMAFR.D		0	90.3 (M:90.3)	6.44
				729.426	2	R.QSILLALQELSSR.F		0	92.4 (M:92.4)	8.35
				730.849	2	R.YIGSGEYIQMSGR.A		0	91.5 (M:91.5)	4.71
				733.383	3	K.GASFAEIIQMTDIFEGSIIR.S		0	114.8 (M:114.8)	7.87
				738.845	2	R.YIGSGEYIQMSGR.A	Oxidation: 10	0	42.6 (M:42.6)	2.62
				753.052	3	K.TYPFKLDPFQSVSVACLER.K	Carbamidomethyl: 16	1	36.8 (M:36.8)	3.4
				758.941	2	K.ELVELLFQEGLVK.A		0	64.0 (M:64.0)	7.89
				788.163	4	K.LHPVKDMNIQDTEIVDLVSQIEEVEQK.L		1	68.3 (M:68.3)	8.08
				810.914	2	K.LDPFQSVSVACLER.K	Carbamidomethyl: 11	0	75.5 (M:75.5)	9.23
				847.935	4	K.VSKLEEEAAILNASGEAEVAEYHNLQFDIAK.H		1	62.0 (M:62.0)	8.07
				851.442	2	R.EGGTDWGWGVVVNVVK.N		0	31.4 (M:31.4)	10.5
				859.094	3	K.DMNIQDTEIVDLVSQIEEVEQK.L		0	101.8 (M:101.8)	9.03
				1139.19	3	K.LDFNTDEEKEVVEQVFNNAMQCLNEEDR.S	Carbamidomethyl: 22	1	111.9 (M:111.9)	12.23
AT2G13540	CBP80	507.3	12	406.204	2	R.LSYWDK.I		0	31.2 (M:31.2)	3.55
				458.769	2	R.LNIFPANK.M		0	34.3 (M:34.3)	7.02
				488.26	2	K.TGEAELSLR.E		0	66.0 (M:66.0)	1.43
				500.302	2	R.LVSNQAIVR.W		0	56.0 (M:56.0)	2.39
				551.764	2	K.MEDVQPIDR.F		0	47.4 (M:47.4)	1.09
				567.272	3	K.AGPNFMYSLEEGKEK.T		1	49.0 (M:49.0)	1.26
				666.34	2	K.NNVQMTAVAIDR.M		0	54.6 (M:54.6)	-0.38
				695.847	2	K.TEEQQLSAELSR.K		0	53.4 (M:53.4)	4.18
				698.403	2	K.ALPGAFPAVVAGAVR.A		0	36.9 (M:36.9)	-9.33
				826.456	2	K.LSLVEGEPVLGENPAK.M		0	78.5 (M:78.5)	8.6
AT2G25355	RRP40A	179.3	7	569.285	2	K.GENYWIDIK.G		0	29.9 (M:29.9)	5.08
				591.983	3	K.LGSGLRQDNEVISVMR.A		1	39.8 (M:39.8)	3.64
				595.798	2	R.QDNEVISVMR.A		0	76.2 (M:76.2)	3.75
				919.904	2	K.TNTGMNPELSCVDESGK.A	Carbamidomethyl: 11	0	33.4 (M:33.4)	5.66
AT3G07750	RRP42	338.8	11	415.23	2	K.GGIAQDLR.T		0	35.7 (M:35.7)	-0.41
				500.295	2	K.AALTNTAIPK.V		0	66.0 (M:66.0)	-0.1
				523.272	2	K.HVTETLMSK.L		0	52.1 (M:52.1)	1.38
				524.948	3	R.GGEELSSELALALQR.C		0	29.8 (M:29.8)	3.82
				528.291	3	K.AEIGRPSSLQPDKGK.V		2	30.3 (M:30.3)	2.47
				530.307	2	R.IGGTDVIASVK.A		0	82.1 (M:82.1)	1.65
				894.981	2	R.SGSGLDPSVILDMISVAK.H		0	42.9 (M:42.9)	8.06
AT3G12990	RRP45A	126.4	4	639.841	2	K.FVESALQSELR.V		0	47.6 (M:47.6)	4.16
				681.853	2	R.AVDTESLCVLAGK.L	Carbamidomethyl: 8	0	78.7 (M:78.7)	3.87
AT3G46210	RRP46	58.3	3	459.273	2	K.VLAAVYGPK.A		0	18.2 (M:18.2)	-7.55
				571.306	2	R.AATASLSAFFR.K		0	40.0 (M:40.0)	4.09
AT3G60500	RRP45B	319.9	10	358.876	3	R.LKLSTEEVR.S		1	58.8 (M:58.8)	-2.21
				646.85	2	K.FVETALQSELR.V		0	82.2 (M:82.2)	5.59
				681.853	2	R.AVDTESLCVLAGK.M	Carbamidomethyl: 8	0	78.7 (M:78.7)	3.87
				689.976	3	K.GGPSNWDPYSEAMDVDSLK.V		0	43.3 (M:43.3)	7.98
AT3G61620	RRP41	427	19	454.256	3	K.LDKVSLLQMDAK.L		1	33.1 (M:33.1)	2.41
				473.279	2	K.VIAAVYGPR.E		0	45.2 (M:45.2)	-0.11
				502.777	2	K.VSLLQMDAK.L		0	44.8 (M:44.8)	3.03
				564.836	2	R.QIVAEVGVVSK.A		0	53.1 (M:53.1)	1.56
				615.347	2	R.IREVLQENTK.Q		1	45.5 (M:45.5)	2.4
				625.305	2	-.MEYVNPEGLR.L	Acetyl: 1	0	40.1 (M:40.1)	11.01
				639.333	3	R.SACINAATLALADAGIPMR.D	Carbamidomethyl: 3	0	43.1 (M:43.1)	5.92
				663.805	2	K.ADGSAVFEMGNTK.V		0	85.9 (M:85.9)	2.41
				677.328	3	K.LPMETFETVFALASEGCK.A	Carbamidomethyl: 17	0	36.2 (M:36.2)	4.75
AT4G10110	RNA-binding protein	290.5	16	379.193	4	R.ARPQSLAFEHSDR.A		1	47.6 (M:47.6)	-0.24
				406.225	4	R.VLGSALDSINHSRPR.R		1	26.3 (M:26.3)	-0.31
				481.793	2	R.VIDLHIPR.D		0	59.9 (M:59.9)	1.44
				505.003	4	K.FAISGQDKLQSNSANSGHR.A		1	45.4 (M:45.4)	2.64
				639.851	2	R.VLYDIMIQAGR.V		0	81.7 (M:81.7)	5.06
				684.991	3	K.GFAFAEYETEEIADYAVK.L		0	29.6 (M:29.6)	7.73
AT4G27490	MTR3	224.6	8	487.297	2	K.VIVSVFGPR.E		0	59.8 (M:59.8)	3.73
				499.246	2	K.AMVYSDVGR.L		0	66.2 (M:66.2)	8.09
				701.375	2	M.AAKPGAATPTYSPK.I	Acetyl: 1	1	55.8 (M:55.8)	3.47
				733.38	2	K.ALEGVIMMETFPK.T		0	42.8 (M:42.8)	7.14
AT5G38600	Proline-rich spliceosome-associated protein	893.2	36	415.753	2	K.LESLLQK.W		0	39.6 (M:39.6)	0.25
				486.54	3	R.CFNCGGYSHSLR.E	Carbamidomethyl: 1, 4	0	47.2 (M:47.2)	0.51
				506.267	3	K.ETLVHSTTLDVSSK.A		0	63.0 (M:63.0)	1.05
				513.517	4	K.TQTGKYDGLKPGTLDAETR.Q		2	68.8 (M:68.8)	2.43
				599.29	3	R.TSYDEQQPTVHVTYK.H		0	51.3 (M:51.3)	2.72
				604.309	2	K.FAIGLNSADGSR.N		0	97.6 (M:97.6)	4.11
				619.753	2	R.DYSSYDADFR.E		0	27.6 (M:27.6)	1.92
				625.679	3	R.QLLNLGELDPPPWLNR.M		0	26.4 (M:26.4)	5.47
				751.384	2	K.GNLDLDLTEENLR.I		0	81.7 (M:81.7)	6.88
				765.815	2	R.YDYGYGSNEYGSR.S		0	48.8 (M:48.8)	6.06
				809.659	4	R.IVGGQESGEILTEQVSDVFNASVESVAVDEK.L		0	77.7 (M:77.7)	8.81
				819.908	2	R.NVEGGLEIIDDDPPR.C		0	113.1 (M:113.1)	7.7
				1027.5	3	K.TVEFPGINAPFPENADEWLWEAAPSHR.N		0	46.8 (M:46.8)	10.73
				1105.53	2	-.METEDVLDIPASSNFGSEVK.K	Acetyl: 1	0	44.8 (M:44.8)	12.66
				1169.58	2	-.METEDVLDIPASSNFGSEVKK.N	Acetyl: 1	1	58.7 (M:58.7)	14.35
AT5G38890	CSL4	327.2	10	453.245	2	R.ENFAGVIR.Q		0	44.0 (M:44.0)	-0.35
				501.949	3	K.AHGPIPETGSVVIAR.V		0	78.3 (M:78.3)	3.04
				516.78	2	R.AMVLSLGDAR.A		0	72.9 (M:72.9)	2.3
				632.329	2	K.MAAVDILCVGSK.A	Carbamidomethyl: 8	0	72.5 (M:72.5)	5.37
				677.375	2	R.IVSPLPESIDQR.A		0	59.3 (M:59.3)	4.49
AT5G44200	CAP-binding protein 20, Symbols: C...	79.1	2	764.856	2	R.FSGTQEEFDEALR.A		0	79.1 (M:79.1)	9.2

## Sheet: pept Hen2 IP-2 50mM
Table S3 IP2: Proteins co-purified with HEN2-GFP - Peptides detected in Experiment 2, 50mM Salt
FDR<1%
TAIR Accession	Name	Mascot score (protein)	Nb spectra	m/z meas.	z	Sequence	Modifications	Nb miscleavages	Mascot score (peptide)	Δ m/z [ppm]
AT1G02140	mago nashi family protein	100.2	1	671.3246	2	M.AAEEATEFYLR.Y	Acetyl: 1	0	71.9 (M:71.9)	7.28
AT1G03360	RRP4	199.8	5	407.5400	3	R.RTSVDELNMR.N		1	43.5 (M:43.5)	0.30
				444.5826	3	R.YKPEVGDIVVGR.V		1	62.2 (M:62.2)	1.15
				562.9517	3	R.NIFVEHDVVCAEVR.N	Carbamidomethyl: 10	0	30.0 (M:30.0)	8.08
				605.3162	2	K.EQSHIPLETR.Q		0	34.4 (M:34.4)	2.34
AT1G60080	RRP43	257.1	5	567.3206	2	K.IGSTTMLAAIR.M		0	80.3 (M:80.3)	-0.72
				648.6819	3	R.IVAVTGEKDQDNALITEK.E		1	86.4 (M:86.4)	1.34
AT1G67210	Proline-rich spliceosome-associated protein	88.1	1	775.3968	2	K.SVPVESSTTPLYNR.G		0	88.1 (M:88.1)	0.48
AT2G06990	HEN2	3365.9	209	364.5238	3	K.MQDTFPKPK.S		1	49.3 (M:49.3)	1.28
				369.6738	4	R.RECEQHALSMSK.L	Carbamidomethyl: 3	1	64.6 (M:64.6)	0.22
				403.2346	2	R.FPLGFPK.L		0	39.6 (M:39.6)	1.43
				414.2354	2	K.ALPDIGNK.V		0	33.1 (M:33.1)	1.69
				432.7640	2	K.TVVFTAVK.K		0	43.0 (M:43.0)	2.12
				433.9024	3	K.ESILVSAHTSAGK.T		0	47.6 (M:47.6)	1.73
				435.2429	3	R.RLDEFLNQLR.A		1	47.0 (M:47.0)	1.75
				440.5288	3	R.ECEQHALSMSK.L	Carbamidomethyl: 2	0	49.3 (M:49.3)	-0.00
				442.2116	3	R.HSFHQFQHEK.A		0	36.3 (M:36.3)	1.68
				443.7568	2	R.ISVPSDLR.P		0	41.8 (M:41.8)	7.96
				453.2344	3	R.AEGQFTAEHVIR.H		0	54.2 (M:54.2)	1.96
				460.7776	2	R.VIYTSPLK.A		0	60.4 (M:60.4)	2.99
				466.5725	3	K.LRSDETPTPEPR.T		1	36.2 (M:36.2)	0.75
				476.2494	2	K.FAAASESLR.R		0	54.9 (M:54.9)	2.27
				480.2492	2	K.SNEQVNLR.N		0	36.2 (M:36.2)	0.65
				480.2738	3	R.ISVPSDLRPVEAR.Q		1	47.6 (M:47.6)	3.94
				488.2694	3	R.KAEVNYEIQQLK.S		1	52.7 (M:52.7)	2.41
				501.2935	2	K.PAPLLSTFR.L		0	43.4 (M:43.4)	1.90
				512.2656	2	R.VLCFLDTGR.L		0	53.0 (M:53.0)	-5.23
				531.9864	3	R.SLPAIELMLPLLQR.G		0	81.4 (M:81.4)	3.18
				540.7804	2	R.VLCFLDTGR.L	Carbamidomethyl: 3	0	53.4 (M:53.4)	2.72
				559.6349	3	R.DMMLGKPAPLLSTFR.L		1	71.3 (M:71.3)	2.29
				574.3115	2	R.LDEFLNQLR.A		0	57.0 (M:57.0)	4.48
				578.3104	2	K.PLQQLQDSAR.K		0	65.1 (M:65.1)	1.68
				580.9818	3	R.NELTKPLQQLQDSAR.K		1	81.6 (M:81.6)	4.01
				583.5789	4	R.AGEKGEMHVVPVQLPLISALSR.L		1	56.1 (M:56.1)	3.55
				593.9660	3	K.EVAWVIFDEIHYMK.D		0	42.7 (M:42.7)	3.28
				610.3070	3	K.ALFATETFAMGLNMPAK.T	Oxidation: 10	0	51.9 (M:51.9)	4.98
				649.3714	3	K.GEMHVVPVQLPLISALSR.L		0	92.3 (M:92.3)	5.30
				667.8520	2	K.AEVNYEIQQLK.S		0	60.6 (M:60.6)	1.19
				671.1065	4	K.SNEQVNLRNELTKPLQQLQDSAR.K		2	59.5 (M:59.5)	2.88
				671.3681	2	K.FEPVIIFSFSR.R		0	33.4 (M:33.4)	6.59
				674.8350	2	R.AAAEAVGESSLESK.F		0	100.5 (M:100.5)	2.73
				689.6660	3	R.GICIIMIDEQMEMNTLR.D	Carbamidomethyl: 3	0	76.2 (M:76.2)	4.54
				696.6630	3	K.EETIHGTLDNPVFNGDMAK.T		0	56.8 (M:56.8)	2.00
				707.3670	2	K.TAVAEYAIAMAFR.D		0	87.2 (M:87.2)	5.14
				729.4248	2	R.QSILLALQELSSR.F		0	96.6 (M:96.6)	6.87
				730.8474	2	R.YIGSGEYIQMSGR.A		0	104.9 (M:104.9)	2.52
				733.3816	3	K.GASFAEIIQMTDIFEGSIIR.S		0	122.1 (M:122.1)	6.37
				738.8446	2	R.YIGSGEYIQMSGR.A	Oxidation: 10	0	48.7 (M:48.7)	2.20
				753.0529	3	K.TYPFKLDPFQSVSVACLER.K	Carbamidomethyl: 16	1	76.9 (M:76.9)	5.36
				758.9397	2	K.ELVELLFQEGLVK.A		0	76.4 (M:76.4)	6.62
				788.1617	4	K.LHPVKDMNIQDTEIVDLVSQIEEVEQK.L		1	67.9 (M:67.9)	6.82
				810.9112	2	K.LDPFQSVSVACLER.K	Carbamidomethyl: 11	0	70.5 (M:70.5)	6.27
				847.9349	4	K.VSKLEEEAAILNASGEAEVAEYHNLQFDIAK.H		1	50.6 (M:50.6)	7.93
				851.4401	2	R.EGGTDWGWGVVVNVVK.N		0	69.5 (M:69.5)	7.85
				854.6380	4	K.LDFNTDEEKEVVEQVFNNAMQCLNEEDR.S	Carbamidomethyl: 22	1	111.4 (M:111.4)	7.24
				859.0929	3	K.DMNIQDTEIVDLVSQIEEVEQK.L		0	98.5 (M:98.5)	7.66
				906.9605	2	K.ALFATETFAMGLNMPAK.T		0	117.6 (M:117.6)	6.27
				968.2137	4	R.ACVHEVAVPNDYTPTKEETIHGTLDNPVFNGDMAK.T	Carbamidomethyl: 2	1	30.2 (M:30.2)	5.64
AT2G13540	CBP80	444.9	14	458.7686	2	R.LNIFPANK.M		0	47.6 (M:47.6)	5.22
				488.2602	2	K.TGEAELSLR.E		0	68.6 (M:68.6)	2.72
				500.2994	2	R.LVSNQAIVR.W		0	65.5 (M:65.5)	-3.01
				551.7651	2	K.MEDVQPIDR.F		0	58.6 (M:58.6)	2.93
				566.3314	2	R.VFVQEILQR.E		0	44.6 (M:44.6)	2.98
				666.3390	2	K.NNVQMTAVAIDR.M		0	76.7 (M:76.7)	-2.24
				826.4529	2	K.LSLVEGEPVLGENPAK.M		0	61.8 (M:61.8)	5.04
AT2G25355	RRP40A	337.6	5	591.9825	3	K.LGSGLRQDNEVISVMR.A		1	69.5 (M:69.5)	2.98
				595.7974	2	R.QDNEVISVMR.A		0	55.8 (M:55.8)	3.51
				614.8332	2	K.FEVSTLLYTR.V		0	39.6 (M:39.6)	1.55
				901.2164	4	M.GTEVSTSPTSLIDQTVVPGDVVLDLSNMTNQTIK.L	Acetyl: 1	0	66.2 (M:66.2)	7.93
				919.9020	2	K.TNTGMNPELSCVDESGK.A	Carbamidomethyl: 11	0	69.2 (M:69.2)	3.96
AT3G07750	RRP42	528.1	10	415.2301	2	K.GGIAQDLR.T		0	33.9 (M:33.9)	0.39
				500.2958	2	K.AALTNTAIPK.V		0	73.4 (M:73.4)	1.02
				523.2714	2	K.HVTETLMSK.L		0	39.0 (M:39.0)	0.85
				524.9479	3	R.GGEELSSELALALQR.C		0	40.1 (M:40.1)	4.10
				530.3058	2	R.IGGTDVIASVK.A		0	70.7 (M:70.7)	-0.14
				700.9137	2	K.SGAGAGINLSSLLIK.E		0	37.4 (M:37.4)	6.61
				894.9809	2	R.SGSGLDPSVILDMISVAK.H		0	89.0 (M:89.0)	7.42
				962.4728	2	K.VAVFIDCSPTAEPTFGGR.G	Carbamidomethyl: 7	0	83.0 (M:83.0)	5.87
AT3G12990	RRP45A	166.0	3	506.3086	2	K.SEVLGPIVVV.-		0	39.8 (M:39.8)	1.47
				639.8399	2	K.FVESALQSELR.V		0	51.0 (M:51.0)	2.91
				681.8529	2	R.AVDTESLCVLAGK.L	Carbamidomethyl: 8	0	75.2 (M:75.2)	3.74
AT3G46210	RRP46	100.4	1	459.2748	2	K.VLAAVYGPK.A		0	54.1 (M:54.1)	-3.39
				571.3063	2	R.AATASLSAFFR.K		0	46.4 (M:46.4)	4.59
AT3G60500	RRP45B	369.7	8	358.8752	3	R.LKLSTEEVR.S		1	53.0 (M:53.0)	-4.08
				537.2951	2	K.SEVSGPTVAVK.E		0	34.5 (M:34.5)	-0.72
				646.8477	2	K.FVETALQSELR.V		0	82.0 (M:82.0)	2.75
				681.8529	2	R.AVDTESLCVLAGK.M	Carbamidomethyl: 8	0	75.2 (M:75.2)	3.74
AT3G61620	RRP41	530.1	17	410.5667	3	R.IREVLQENTK.Q		1	41.4 (M:41.4)	0.58
				454.2561	3	K.LDKVSLLQMDAK.L		1	57.2 (M:57.2)	2.32
				473.2803	2	K.VIAAVYGPR.E		0	65.8 (M:65.8)	1.81
				502.7783	2	K.VSLLQMDAK.L		0	52.9 (M:52.9)	4.84
				564.8359	2	R.QIVAEVGVVSK.A		0	60.4 (M:60.4)	1.90
				625.2999	2	-.MEYVNPEGLR.L	Acetyl: 1	0	46.0 (M:46.0)	3.51
				639.3305	3	R.SACINAATLALADAGIPMR.D	Carbamidomethyl: 3	0	79.7 (M:79.7)	2.08
				663.8051	2	K.ADGSAVFEMGNTK.V		0	73.4 (M:73.4)	2.64
				677.3285	3	K.LPMETFETVFALASEGCK.A	Carbamidomethyl: 17	0	53.3 (M:53.3)	4.89
AT4G10110	RNA-binding (RRM/RBD/RNP motifs) f...	417.7	11	379.1935	4	R.ARPQSLAFEHSDR.A		1	55.3 (M:55.3)	0.92
				481.7942	2	R.VIDLHIPR.D		0	53.8 (M:53.8)	3.04
				505.0027	4	K.FAISGQDKLQSNSANSGHR.A		1	71.4 (M:71.4)	2.17
				634.8556	2	K.LFSGLVSLYNR.T		0	47.4 (M:47.4)	3.23
				639.8492	2	R.VLYDIMIQAGR.V		0	85.8 (M:85.8)	2.90
				684.9901	3	K.GFAFAEYETEEIADYAVK.L		0	52.6 (M:52.6)	5.89
AT4G27490	MTR3	337.1	5	487.2953	2	K.VIVSVFGPR.E		0	52.4 (M:52.4)	0.32
				499.2433	2	K.AMVYSDVGR.L		0	69.3 (M:69.3)	2.14
				563.2886	2	K.KAMVYSDVGR.L		1	63.1 (M:63.1)	-2.01
				701.3740	2	M.AAKPGAATPTYSPK.I	Acetyl: 1	1	85.0 (M:85.0)	2.43
				733.3798	2	K.ALEGVIMMETFPK.T		0	67.3 (M:67.3)	6.40
AT5G38600	Proline-rich spliceosome-associate...	953.4	40	415.7543	2	K.LESLLQK.W		0	42.7 (M:42.7)	3.83
				486.5407	3	R.CFNCGGYSHSLR.E	Carbamidomethyl: 1, 4	0	37.3 (M:37.3)	1.89
				506.2674	3	K.ETLVHSTTLDVSSK.A		0	57.4 (M:57.4)	1.55
				513.5170	4	K.TQTGKYDGLKPGTLDAETR.Q		2	78.9 (M:78.9)	2.88
				599.2898	3	R.TSYDEQQPTVHVTYK.H		0	45.0 (M:45.0)	2.87
				604.3094	2	K.FAIGLNSADGSR.N		0	79.1 (M:79.1)	4.04
				625.6780	3	R.QLLNLGELDPPPWLNR.M		0	54.4 (M:54.4)	3.80
				751.3821	2	K.GNLDLDLTEENLR.I		0	84.0 (M:84.0)	5.06
				770.8732	4	K.TVEFPGINAPFPENADEWLWEAAPSHR.N		0	31.8 (M:31.8)	5.62
				780.0476	3	-.METEDVLDIPASSNFGSEVKK.N	Acetyl: 1	1	62.0 (M:62.0)	6.98
				809.6573	4	R.IVGGQESGEILTEQVSDVFNASVESVAVDEK.L		0	73.3 (M:73.3)	6.80
				819.9062	2	R.NVEGGLEIIDDDPPR.C		0	114.6 (M:114.6)	4.97
				1105.5210	2	-.METEDVLDIPASSNFGSEVK.K	Acetyl: 1	0	73.9 (M:73.9)	8.02
				1229.8886	3	K.WSEWEAENTSLAQDQEQLFESGEETCFPAIR.V	Carbamidomethyl: 26	0	35.6 (M:35.6)	9.01
AT5G38890	Nucleic acid-binding, OB-fold-like...	341.9	9	453.2456	2	R.ENFAGVIR.Q		0	42.9 (M:42.9)	-0.09
				501.9477	3	K.AHGPIPETGSVVIAR.V		0	66.1 (M:66.1)	0.49
				516.7804	2	R.AMVLSLGDAR.A		0	69.6 (M:69.6)	2.87
				632.3275	2	K.MAAVDILCVGSK.A	Carbamidomethyl: 8	0	64.2 (M:64.2)	3.25
				677.3747	2	R.IVSPLPESIDQR.A		0	75.2 (M:75.2)	3.55
AT5G44200	CAP-binding protein 20, Symbols: C...	49.1	2	764.8529	2	R.FSGTQEEFDEALR.A		0	49.1 (M:49.1)	4.66

## Sheet: Pept Hen2 IP-3 150mM
Table S3 IP3: Proteins co-purified with HEN2-GFP - Peptides detected in Experiment 3, 150mM Salt
FDR<1%
TAIR Accession	Name	Mascot score (protein)	Nb spectra	m/z meas.	z	Sequence	Modifications	Nb miscleavages	Mascot score (peptide)	Δ m/z [ppm]
AT1G67210	Proline-rich spliceosome-associated protein	119.5	2	775.3997	2	K.SVPVESSTTPLYNR.G		0	46.6 (M:46.6)	4.17
AT2G06990	HEN2	3360.3	315	364.5223	3	K.MQDTFPKPK.S		1	46.8 (M:46.8)	-2.78
				369.8673	3	K.FAAASESLRR.G		1	31.3 (M:31.3)	-2.79
				403.2344	2	R.FPLGFPK.L		0	36.6 (M:36.6)	1.09
				414.2340	2	K.ALPDIGNK.V		0	41.2 (M:41.2)	-1.84
				432.7631	2	K.TVVFTAVK.K		0	49.9 (M:49.9)	-0.03
				433.9014	3	K.ESILVSAHTSAGK.T		0	56.7 (M:56.7)	-0.44
				435.2428	3	R.RLDEFLNQLR.A		1	51.3 (M:51.3)	1.57
				440.5275	3	R.ECEQHALSMSK.L	Carbamidomethyl: 2	0	45.5 (M:45.5)	-3.06
				450.9175	3	K.LGHIDADGVVQVK.G		0	45.4 (M:45.4)	0.26
				453.2332	3	R.AEGQFTAEHVIR.H		0	66.8 (M:66.8)	-0.60
				460.7767	2	R.VIYTSPLK.A		0	60.3 (M:60.3)	1.00
				466.5695	3	K.LRSDETPTPEPR.T		1	44.5 (M:44.5)	-5.75
				473.2441	4	K.LLAHPMHKSEDDQQIK.S		1	31.8 (M:31.8)	0.49
				476.2482	2	K.FAAASESLR.R		0	64.1 (M:64.1)	-0.40
				480.2488	2	K.SNEQVNLR.N		0	39.7 (M:39.7)	-0.08
				480.2731	3	R.ISVPSDLRPVEAR.Q		1	44.8 (M:44.8)	2.36
				488.2689	3	R.KAEVNYEIQQLK.S		1	75.4 (M:75.4)	1.51
				540.7806	2	R.VLCFLDTGR.L	Carbamidomethyl: 3	0	57.9 (M:57.9)	2.94
				554.7516	2	K.GGGGPGDSDVYK.I		0	49.9 (M:49.9)	4.92
				559.6372	3	R.DMMLGKPAPLLSTFR.L		1	62.5 (M:62.5)	6.38
				564.7618	2	R.SDETPTPEPR.T		0	72.8 (M:72.8)	-0.46
				574.3116	2	R.LDEFLNQLR.A		0	46.4 (M:46.4)	4.71
				578.3090	2	K.PLQQLQDSAR.K		0	48.5 (M:48.5)	-0.85
				580.9814	3	R.NELTKPLQQLQDSAR.K		1	97.0 (M:97.0)	3.25
				583.5807	4	R.AGEKGEMHVVPVQLPLISALSR.L		1	75.4 (M:75.4)	6.67
				593.9681	3	K.EVAWVIFDEIHYMK.D		0	47.5 (M:47.5)	6.81
				600.9595	3	R.ACVHEVAVPNDYTPTK.E	Carbamidomethyl: 2	0	33.6 (M:33.6)	2.93
				604.9767	3	K.ALFATETFAMGLNMPAK.T		0	34.1 (M:34.1)	7.32
				649.3723	3	K.GEMHVVPVQLPLISALSR.L		0	70.2 (M:70.2)	6.82
				667.8524	2	K.AEVNYEIQQLK.S		0	57.9 (M:57.9)	1.85
				671.1078	4	K.SNEQVNLRNELTKPLQQLQDSAR.K		2	88.5 (M:88.5)	4.81
				674.8344	2	R.AAAEAVGESSLESK.F		0	116.3 (M:116.3)	1.78
				696.6642	3	K.EETIHGTLDNPVFNGDMAK.T		0	53.1 (M:53.1)	3.75
				707.3665	2	K.TAVAEYAIAMAFR.D		0	94.8 (M:94.8)	4.43
				729.4257	2	R.QSILLALQELSSR.F		0	99.1 (M:99.1)	8.15
				730.8485	2	R.YIGSGEYIQMSGR.A		0	102.6 (M:102.6)	4.00
				733.3832	3	K.GASFAEIIQMTDIFEGSIIR.S		0	98.5 (M:98.5)	8.55
				753.0520	3	K.TYPFKLDPFQSVSVACLER.K	Carbamidomethyl: 16	1	77.6 (M:77.6)	4.09
				758.9413	2	K.ELVELLFQEGLVK.A		0	48.5 (M:48.5)	8.67
				788.1634	4	K.LHPVKDMNIQDTEIVDLVSQIEEVEQK.L		1	69.2 (M:69.2)	8.91
				797.4809	2	R.SLPAIELMLPLLQR.G		0	74.5 (M:74.5)	9.31
				810.9135	2	K.LDPFQSVSVACLER.K	Carbamidomethyl: 11	0	78.0 (M:78.0)	9.03
				847.9362	4	K.VSKLEEEAAILNASGEAEVAEYHNLQFDIAK.H		1	49.9 (M:49.9)	9.47
				851.4413	2	R.EGGTDWGWGVVVNVVK.N		0	64.4 (M:64.4)	9.33
				859.0948	3	K.DMNIQDTEIVDLVSQIEEVEQK.L		0	101.2 (M:101.2)	9.90
				864.4281	3	K.DMNIQDTEIVDLVSQIEEVEQK.L	Oxidation: 2	0	71.6 (M:71.6)	11.80
				968.2162	4	R.ACVHEVAVPNDYTPTKEETIHGTLDNPVFNGDMAK.T	Carbamidomethyl: 2	1	71.4 (M:71.4)	8.28
				1139.1898	3	K.LDFNTDEEKEVVEQVFNNAMQCLNEEDR.S	Carbamidomethyl: 22	1	119.8 (M:119.8)	14.54
				1248.3829	4	K.LDFNTDEEKEVVEQVFNNAMQCLNEEDRSLPAIELMLPLLQR.G	Carbamidomethyl: 22	2	68.5 (M:68.5)	16.57
AT2G13540	CBP80	79.8	1	826.4571	2	K.LSLVEGEPVLGENPAK.M		0	61.5 (M:61.5)	10.17
AT4G10110	RNA-binding protein	428.3	29	379.1925	4	R.ARPQSLAFEHSDR.A		1	50.7 (M:50.7)	-1.66
				481.7931	2	R.VIDLHIPR.D		0	54.0 (M:54.0)	0.80
				505.0018	4	K.FAISGQDKLQSNSANSGHR.A		1	59.0 (M:59.0)	0.33
				639.8501	2	R.VLYDIMIQAGR.V		0	81.7 (M:81.7)	4.18
				907.4100	2	M.SGTSNCTVYIGNVDER.V	Carbamidomethyl: 6; Acetyl: 1	0	86.1 (M:86.1)	5.84
				932.7168	4	R.FSSQLISPPSPLPLDYTQEPPPPGVSNGASLEYSR.R		0	67.1 (M:67.1)	-0.97
AT5G38600	Proline-rich spliceosome-associated protein	842.8	35	512.5951	3	K.YDGLKPGTLDAETR.Q		1	39.0 (M:39.0)	0.38
				599.2889	3	R.TSYDEQQPTVHVTYK.H		0	57.6 (M:57.6)	1.38
				604.3090	2	K.FAIGLNSADGSR.N		0	82.6 (M:82.6)	3.38
				625.6798	3	R.QLLNLGELDPPPWLNR.M		0	43.2 (M:43.2)	6.65
				737.3522	3	-.METEDVLDIPASSNFGSEVK.K	Acetyl: 1	0	67.2 (M:67.2)	11.39
				751.3838	2	K.GNLDLDLTEENLR.I		0	85.8 (M:85.8)	7.32
				780.0492	3	-.METEDVLDIPASSNFGSEVKK.N	Acetyl: 1	1	56.2 (M:56.2)	9.09
				819.9081	2	R.NVEGGLEIIDDDPPR.C		0	95.0 (M:95.0)	7.24
				1027.5016	3	K.TVEFPGINAPFPENADEWLWEAAPSHR.N		0	108.3 (M:108.3)	11.82
				1079.2137	3	R.IVGGQESGEILTEQVSDVFNASVESVAVDEK.L		0	61.7 (M:61.7)	12.75
				1229.8944	3	K.WSEWEAENTSLAQDQEQLFESGEETCFPAIR.V	Carbamidomethyl: 26	0	70.0 (M:70.0)	13.76

## Sheet: Pept Hen2 IP-4 150mM
Table S3 IP4: Proteins co-purified with HEN2-GFP - Peptides detected in Experiment 4, 150mM Salt
FDR<1%
TAIR Accession	Name	Mascot score (protein)	Nb spectra	m/z meas.	z	Sequence	Modifications	Nb miscleavages	Mascot score (peptide)	Δ m/z [ppm]
AT1G67210	Proline-rich spliceosome-associated protein	139.0	1	775.4021	2	K.SVPVESSTTPLYNR.G		0	92.9 (M:92.9)	7.30
AT2G06990	HEN2	3290.0	362	357.7016	4	R.KESILVSAHTSAGK.T		1	33.5 (M:33.5)	-0.52
				364.5243	3	K.MQDTFPKPK.S		1	48.7 (M:48.7)	2.78
				369.6743	4	R.RECEQHALSMSK.L	Carbamidomethyl: 3	1	39.5 (M:39.5)	1.69
				369.8694	3	K.FAAASESLRR.G		1	31.9 (M:31.9)	2.86
				403.2367	2	R.FPLGFPK.L		0	31.6 (M:31.6)	6.77
				414.2366	2	K.ALPDIGNK.V		0	47.5 (M:47.5)	4.66
				432.7652	2	K.TVVFTAVK.K		0	52.8 (M:52.8)	4.82
				433.9036	3	K.ESILVSAHTSAGK.T		0	49.1 (M:49.1)	4.59
				435.2443	3	R.RLDEFLNQLR.A		1	55.3 (M:55.3)	5.11
				440.5299	3	R.ECEQHALSMSK.L	Carbamidomethyl: 2	0	59.2 (M:59.2)	2.59
				450.9205	3	K.LGHIDADGVVQVK.G		0	37.8 (M:37.8)	6.85
				460.7785	2	R.VIYTSPLK.A		0	60.6 (M:60.6)	4.95
				465.7400	2	R.ELQHEFK.D		0	32.0 (M:32.0)	5.16
				466.5731	3	K.LRSDETPTPEPR.T		1	43.2 (M:43.2)	1.99
				473.2456	4	K.LLAHPMHKSEDDQQIK.S		1	35.1 (M:35.1)	3.47
				476.2510	2	K.FAAASESLR.R		0	68.6 (M:68.6)	5.50
				480.2510	2	K.SNEQVNLR.N		0	43.1 (M:43.1)	4.41
				480.2753	3	R.ISVPSDLRPVEAR.Q		1	47.2 (M:47.2)	7.09
				488.2712	3	R.KAEVNYEIQQLK.S		1	70.5 (M:70.5)	6.18
				540.7828	2	R.VLCFLDTGR.L	Carbamidomethyl: 3	0	58.1 (M:58.1)	7.08
				554.7530	2	K.GGGGPGDSDVYK.I		0	62.0 (M:62.0)	7.43
				559.6389	3	R.DMMLGKPAPLLSTFR.L		1	73.4 (M:73.4)	9.42
				564.7639	2	R.SDETPTPEPR.T		0	64.2 (M:64.2)	3.28
				574.3129	2	R.LDEFLNQLR.A		0	46.0 (M:46.0)	6.81
				578.3121	2	K.PLQQLQDSAR.K		0	53.3 (M:53.3)	4.48
				580.9844	3	R.NELTKPLQQLQDSAR.K		1	103.5 (M:103.5)	8.47
				583.5832	4	R.AGEKGEMHVVPVQLPLISALSR.L		1	65.3 (M:65.3)	11.04
				649.3756	3	K.GEMHVVPVQLPLISALSR.L		0	76.4 (M:76.4)	11.87
				667.8558	2	K.AEVNYEIQQLK.S		0	65.9 (M:65.9)	6.94
				671.1104	4	K.SNEQVNLRNELTKPLQQLQDSAR.K		2	45.8 (M:45.8)	8.69
				671.3695	2	K.FEPVIIFSFSR.R		0	30.4 (M:30.4)	8.66
				674.8360	2	R.AAAEAVGESSLESK.F		0	108.3 (M:108.3)	4.25
				679.3512	2	R.AEGQFTAEHVIR.H		0	71.0 (M:71.0)	6.81
				696.6671	3	K.EETIHGTLDNPVFNGDMAK.T		0	44.5 (M:44.5)	7.82
				707.3725	2	K.TAVAEYAIAMAFR.D		0	87.6 (M:87.6)	12.84
				729.4296	2	R.QSILLALQELSSR.F		0	91.4 (M:91.4)	13.52
				730.8510	2	R.YIGSGEYIQMSGR.A		0	98.2 (M:98.2)	7.45
				733.3869	3	K.GASFAEIIQMTDIFEGSIIR.S		0	108.7 (M:108.7)	13.61
				753.0552	3	K.TYPFKLDPFQSVSVACLER.K	Carbamidomethyl: 16	1	67.4 (M:67.4)	8.41
				758.9452	2	K.ELVELLFQEGLVK.A		0	35.6 (M:35.6)	13.89
				788.1676	4	K.LHPVKDMNIQDTEIVDLVSQIEEVEQK.L		1	71.6 (M:71.6)	14.24
				797.4849	2	R.SLPAIELMLPLLQR.G		0	73.2 (M:73.2)	14.28
				798.4242	3	R.GSEVLKEVAWVIFDEIHYMK.D		1	42.0 (M:42.0)	15.41
				810.9176	2	K.LDPFQSVSVACLER.K	Carbamidomethyl: 11	0	82.8 (M:82.8)	14.16
				847.9383	4	K.VSKLEEEAAILNASGEAEVAEYHNLQFDIAK.H		1	36.9 (M:36.9)	12.02
				851.4455	2	R.EGGTDWGWGVVVNVVK.N		0	59.9 (M:59.9)	14.27
				859.1002	3	K.DMNIQDTEIVDLVSQIEEVEQK.L		0	101.1 (M:101.1)	16.14
				864.4325	3	K.DMNIQDTEIVDLVSQIEEVEQK.L	Oxidation: 2	0	51.4 (M:51.4)	16.81
				968.2189	4	R.ACVHEVAVPNDYTPTKEETIHGTLDNPVFNGDMAK.T	Carbamidomethyl: 2	1	53.7 (M:53.7)	11.09
				1139.1948	3	K.LDFNTDEEKEVVEQVFNNAMQCLNEEDR.S	Carbamidomethyl: 22	1	121.0 (M:121.0)	18.91
				1248.3896	4	K.LDFNTDEEKEVVEQVFNNAMQCLNEEDRSLPAIELMLPLLQR.G	Carbamidomethyl: 22	2	73.0 (M:73.0)	21.94
AT4G10110	RNA-binding protein	380.2	19	379.1951	4	R.ARPQSLAFEHSDR.A		1	44.2 (M:44.2)	5.25
				481.7953	2	R.VIDLHIPR.D		0	71.8 (M:71.8)	5.38
				639.8529	2	R.VLYDIMIQAGR.V		0	71.7 (M:71.7)	8.67
				907.4138	2	M.SGTSNCTVYIGNVDER.V	Carbamidomethyl: 6; Acetyl: 1	0	108.0 (M:108.0)	10.01
				932.7317	4	R.FSSQLISPPSPLPLDYTQEPPPPGVSNGASLEYSR.R		0	54.9 (M:54.9)	14.99
AT5G38600	Proline-rich spliceosome-associated protein	877.7	41	506.2692	3	K.ETLVHSTTLDVSSK.A		0	58.9 (M:58.9)	4.98
				599.2914	3	R.TSYDEQQPTVHVTYK.H		0	53.2 (M:53.2)	5.45
				604.3125	2	K.FAIGLNSADGSR.N		0	79.8 (M:79.8)	9.24
				737.3560	3	-.METEDVLDIPASSNFGSEVK.K	Acetyl: 1	0	47.7 (M:47.7)	16.55
				751.3862	2	K.GNLDLDLTEENLR.I		0	84.2 (M:84.2)	10.49
				780.0513	3	-.METEDVLDIPASSNFGSEVKK.N	Acetyl: 1	1	59.8 (M:59.8)	11.74
				819.9112	2	R.NVEGGLEIIDDDPPR.C		0	112.4 (M:112.4)	11.05
				938.0254	2	R.QLLNLGELDPPPWLNR.M		0	65.2 (M:65.2)	16.61
				1027.5053	3	K.TVEFPGINAPFPENADEWLWEAAPSHR.N		0	72.0 (M:72.0)	15.46
				1079.2206	3	R.IVGGQESGEILTEQVSDVFNASVESVAVDEK.L		0	77.7 (M:77.7)	19.13
				1229.9016	3	K.WSEWEAENTSLAQDQEQLFESGEETCFPAIR.V	Carbamidomethyl: 26	0	46.0 (M:46.0)	19.58

## Sheet: SDS-PAGE HEN2-IP
Table S3: Silver-stained SDS-PAGE of proteins co-immunoprecipitated with HEN2-GFP in 150mM NaCl. A similar picture was observed in presence of 50mM salt.The two main bands observed in mock IP and also present in HEN2-GFP IP correspond to immunoglobulins.
