# Supplementary material for: The RNA Helicases AtMTR4 and HEN2 Target Specific Subsets of Nuclear Transcripts for Degradation by the Nuclear Exosome in Arabidopsis thaliana
Source: PLoS Genet. 2014 Aug 21;10(8):e1004564. doi: 10.1371/journal.pgen.1004564 (PMC4140647; doi:10.1371/journal.pgen.1004564)
Supplement: Table S4 — Analysis of microarray data. Regions corresponding to short stretches of mRNAs, unspliced transcripts, and 3′ or 5′ extended mRNAs. (XLSX) [file pgen.1004564.s023.xlsx]

## Sheet: Lange et al. Table S4
Table S4: short regions within mRNAs, regions comprising both exons and introns, regions extending beyond annotated 3' or 5' ends of mRNAs
Regions upregulated exclusively in hen2 are in green, regions detected only in mtr4 in light blue, and regions detected in both mutants are in turquoise. The probe.ID can be used to find upregulated probes in the context of the Arabidopsis genome using Flagdb++ (http://urgv.evry.inra.fr/FLAGdb++). Probes that were not part of a consecutive region in one mutant were not considered as "region" for …
Chromosome	start of region	stop of region	annotation	comment	start of probe	end of probe	Probe.ID	type of probe	WT vs hen2, 1st replicate (log2 FC)	conditional probability, 1st replicate	WT vs hen2, 2nd replicate (log2 FC)	conditional probability, 2nd replicate	WT vs mtr4, 1st replicate (log2 FC)	conditional probability, 1st replicate	WT vs mtr4, 2nd replicate (log2 FC)	conditional probability, 2nd replicate	UP.in.hen2	UP.in.mtr4	region detected by Chekanova et al, 2007
1	2942815	2945470	AT1G09140	3' end, mispliced or splice variant	2942815	2942865	CHR01FS002942817	[E2]	2.99	1	2.58	1	-	-	-	-	hen2	-
					2943275	2943325	CHR01FS002943277	[I2]	2.81	1	2.77	1	-	-	-	-	hen2	-
					2943490	2943542	CHR01FS002943492	[I2]	2.77	1	3.19	1	-	-	-	-	hen2	-
					2945419	2945470	CHR01FS002945421	[EI3]	2.63	1	2.4	1	-	-	-	-	hen2	-
1	9043051	9043242	AT1G26150	5' end	9043051	9043109	CHR01FS009043038	[E2]	1.79	1	1.43	1	-	-	-	-	hen2	-
					9043186	9043242	CHR01FS009043173	[E2]	1.3	0.95	1.59	1	-	-	-	-	hen2	-
1	9648227	9648442	AT1G27730	3' end	9648227	9648286	CHR01FS009648214	[E2]	3.63	1	3.97	1	2.18	1	4.11	1	hen2	n.c.
					9648392	9648442	CHR01FS009648379	[E3]	1.16	0.93	1.8	1	-	-	-	-	hen2	-
1	10288427	10289007	AT1G29395	central	10288427	10288477	CHR01FS010288413	[E3]	1.39	0.64	1.38	0.99	-	-	-	-	hen2	-
					10288757	10288807	CHR01FS010288743	[E3]	1.97	0.96	1.99	1	-	-	-	-	hen2	-
					10288957	10289007	CHR01FS010288943	[E3]	2.62	1	2.57	1	-	-	-	-	hen2	-
1	18174593	18175478	AT1G49130	alternative 3' end or RT	18174593	18174653	CHR01FS018178261	[V2]	2.04	1	2.59	1	-	-	-	-	hen2	-
					18174733	18174783	CHR01FS018178401	[EV2]	2.03	1	1.49	1	-	-	-	-	hen2	-
					18175208	18175265	CHR01FS018178876	[E2]	2.6	1	2.35	1	-	-	-	-	hen2	-
					18175428	18175478	CHR01FS018179096	[E2]	2.88	1	1.46	1	-	-	-	-	hen2	-
1	18388772	18388942	AT1G49700	3' end	18388772	18388822	CHR01FS018392440	[EV2]	3.55	1	2.85	1	-	-	-	-	hen2	-	Yes
					18388892	18388942	CHR01FS018392560	[EI2]	4.42	1	2.79	1	-	-	-	-	hen2	-
1	21442217	21442447	AT1G57990	central	21442217	21442267	CHR01FS021445882	[E3]	2.8	1	3.34	1	-	-	-	-	hen2	-
					21442397	21442447	CHR01FS021446062	[E3]	2.3	1	2.62	1	-	-	-	-	hen2	-
1	900934	902976	AT1G03610	5' and 3' end	900934	900984	CHR01RS000900933	[E2]	0.88	0.56	0.59	0.97	-	-	-	-	hen2	-
					901129	901184	CHR01RS000901128	[E2]	1.66	0.76	2.19	1	-	-	-	-	hen2	-
					902919	902976	CHR01RS000902918	[E2]	1.88	1	1.64	1	-	-	-	-	hen2	-
1	907839	908094	AT1G03630	5' end	907839	907897	CHR01RS000907838	[EI2]	1.21	1	0.45	0.52	-	-	-	-	hen2	-
					908044	908094	CHR01RS000908043	[E2]	1.78	1	1.15	1	-	-	-	-	hen2	-
1	2030172	2031419	AT1G06630	mis-spliced	2030172	2030229	CHR01RS002030171	[EI3]	2.17	1	3.03	1	-	-	-	-	hen2	-
					2030337	2030399	CHR01RS002030336	[I3]	2.24	1	2.72	1	-	-	-	-	hen2	-
					2030557	2030619	CHR01RS002030556	[I2]	2.63	1	3.59	1	-	-	-	-	hen2	-
					2030697	2030755	CHR01RS002030696	[I3]	3.51	1	3.24	1	-	-	-	-	hen2	-
					2030832	2030887	CHR01RS002030831	[I3]	2.86	1	3.85	1	-	-	-	-	hen2	-
					2031002	2031062	CHR01RS002031001	[I2]	2.58	1	3.49	1	-	-	-	-	hen2	-
					2031197	2031253	CHR01RS002031196	[E3]	1.03	1	1.53	1	-	-	-	-	hen2	-
					2031357	2031419	CHR01RS002031356	EV2	1.1	0.99	1.61	1	-	-	-	-	hen2	-
1	2616756	2616998	AT1G08300	mis-spliced	2616756	2616818	CHR01RS002616753	[EI3]	1.25	1	1.33	0.98	-	-	-	-	hen2	-
					2616942	2616998	CHR01RS002616939	[I2]	1.06	0.94	0.77	0.78	-	-	-	-	hen2	-
1	2859168	2860861	AT1G08910	3' end	2859168	2859226	CHR01RS002859171	[EI2]	-	-	-	-	0.82	0.78	1.05	0.69	-	mtr4
					2859448	2859506	CHR01RS002859451	[E2]	-	-	-	-	1.45	1	1.19	0.99	-	mtr4
					2859648	2859698	CHR01RS002859651	[E2]	-	-	-	-	0.93	0.96	0.63	0.81	-	mtr4
					2859778	2859828	CHR01RS002859781	[E2]	-	-	-	-	0.64	0.58	0.72	0.8	-	mtr4
					2860008	2860058	CHR01RS002860011	[E3]	-	-	-	-	0.87	0.92	0.79	0.93	-	mtr4
					2860173	2860234	CHR01RS002860176	[E2]	-	-	-	-	1.26	1	1.34	1	-	mtr4
					2860808	2860861	CHR01RS002860811	[E2]	-	-	-	-	1.92	1	1.94	1	-	mtr4
1	3469674	3469864	AT1G10522	5' end	3469674	3469724	CHR01RS003469675	[E3]	2.94	1	0.62	0.81	-	-	-	-	hen2	-	Yes
					3469814	3469864	CHR01RS003469815	[IE3]	3.16	1	1.65	0.99	-	-	-	-	hen2	-
1	5031561	5031735	AT1G14650	3' end	5031561	5031611	CHR01RS005031556	[E2]	1.03	0.85	1.06	1	-	-	-	-	hen2	-
					5031681	5031735	CHR01RS005031676	[E2]	1.43	1	1.82	1	-	-	-	-	hen2	-
1	5042630	5043169	AT1G14685	central	5042630	5042686	CHR01RS005042625	[E2]	2.62	1	2.15	1	-	-	-	-	hen2	-
					5042960	5043023	CHR01RS005042955	[E2]	2.7	1	2.4	1	-	-	-	-	hen2	-
					5043115	5043169	CHR01RS005043110	[E3]	1.96	0.61	2.24	1	-	-	-	-	hen2	-
1	6698206	6698469	AT1G19380	central	6698206	6698257	CHR01RS006698197	[E3]	-	-	-	-	2.34	1	2.39	1	-	mtr4
					6698411	6698469	CHR01RS006698402	[EI2]	-	-	-	-	1.92	1	2.03	1	-	mtr4
1	6709800	6710615	AT1G19394, AT1G19396	overlapping genes	6709800	6709863	CHR01RS006709791	[I2]	1.54	0.99	1.9	0.99	-	-	-	-	hen2	-
					6710230	6710295	CHR01RS006710221	[I3]	1.86	1	2.09	1	-	-	-	-	hen2	-
					6710410	6710468	CHR01RS006710401	[M2]	1.78	1	2.16	1	-	-	-	-	hen2	-
					6710565	6710615	CHR01RS006710556	[M3]	1.79	1	0.94	1	-	-	-	-	hen2	-
1	7232026	7232181	AT1G20810	5' end	7232026	7232076	CHR01RS007232015	[E3]	1.1	0.73	0.44	0.77	-	-	-	-	hen2	-
					7232131	7232181	CHR01RS007232120	[E3]	1.3	0.74	0.87	0.71	-	-	-	-	hen2	-
1	7289244	7289833	AT1G20920	3' end	7289244	7289294	CHR01RS007289233	[E2]	3.21	1	3.04	1	-	-	-	-	hen2	-
					7289444	7289500	CHR01RS007289433	[E2]	2.17	1	2.2	1	-	-	-	-	hen2	-
					7289594	7289645	CHR01RS007289583	[E2]	2.45	1	2.25	1	-	-	-	-	hen2	-
					7289774	7289833	CHR01RS007289763	[VE2]	0.74	0.51	1.08	0.98	-	-	-	-	hen2	-
1	8976573	8976792	AT1G25550	5' end	8976573	8976632	CHR01RS008976560	[E2]	1.58	1	1.33	1	1.47	1	1.52	1	hen2	n.c.
					8976738	8976792	CHR01RS008976725	[EI3]	1.47	1	1.67	1	-	-	-	-	hen2	-
1	9593792	9594660	AT1G27590	alternative 3' end or RT	9593792	9593852	CHR01RS009593779	[E2]	2.24	1	2.55	1	-	-	-	-	hen2	-
					9593987	9594050	CHR01RS009593974	[E3]	1.98	1	2.2	1	-	-	-	-	hen2	-
					9594107	9594172	CHR01RS009594094	[E2]	2.57	1	2.86	1	-	-	-	-	hen2	-
					9594332	9594387	CHR01RS009594319	[E3]	1.98	1	2.4	1	-	-	-	-	hen2	-
					9594472	9594522	CHR01RS009594459	[E3]	2.21	1	1.88	1	-	-	-	-	hen2	-
					9594602	9594660	CHR01RS009594589	[V3]	2.57	1	2.02	1	-	-	-	-	hen2	-
1	12182363	12182544	AT1G33600	alternative 3' end or RT	12182363	12182418	CHR01RS012182343	[VE2]	1.35	1	0.73	0.85	-	-	-	-	hen2	-
					12182488	12182544	CHR01RS012182468	[V2]	1.06	0.98	1.22	0.99	-	-	-	-	hen2	-
1	13558386	13558577	AT1G36180	3' end	13558386	13558438	CHR01RS013559598	[E2]	1.63	0.99	1.96	1	3.47	1	3.96	1	hen2	mtr4
					13558521	13558577	CHR01RS013559733	[V2]	0.8	0.6	1.3	0.98	2.17	1	2.28	1	hen2	mtr4
1	17123917	17128793	AT1G45201	full mRNA with alternative 3' end or RT	17123917	17123972	CHR01RS017126357	[E2]	-	-	-	-	1.1	0.96	0.81	0.84	-	mtr4
					17124117	17124174	CHR01RS017126557	[E2]	-	-	-	-	1.92	1	1.72	1	-	mtr4
					17124732	17124789	CHR01RS017127172	[E2]	-	-	-	-	2.39	1	2.87	1	-	mtr4
					17125094	17125145	CHR01RS017127534	[I2]	1.78	1	0.87	0.61	-	-	-	-	n.c.	-
					17128585	17128642	CHR01RS017131025	[E2]	-	-	-	-	2.15	1	2.52	1	-	mtr4
					17128730	17128793	CHR01RS017131170	[V2]	-	-	-	-	2.21	1	2.2	1	-	mtr4
1	19174348	19174559	AT1G51700	central	19174348	19174400	CHR01RS019178016	[E3]	0.85	0.7	0.51	0.86	-	-	-	-	hen2	-
					19174508	19174559	CHR01RS019178176	[E2]	2.23	1	2.2	1	-	-	-	-	hen2	-
1	21746865	21754628	AT1G58602	mis-spliced or introns 1 and 2	21746865	21746917	CHR01RS021750530	[I3]	4.48	1	4.83	1	-	-	-	-	hen2	-
					21747855	21747905	CHR01RS021751520	[I2]	1.39	0.94	1.47	1	-	-	-	-	hen2	-
					21747985	21748036	CHR01RS021751650	[I2]	3.18	1	3.18	1	-	-	-	-	hen2	-
					21753953	21754010	CHR01RS021757618	[E3]	3.19	1	2.83	1	-	-	-	-	hen2	-
					21754063	21754118	CHR01RS021757728	[IE3]	0.76	0.83	1.67	1	-	-	-	-	hen2	-
					21754263	21754314	CHR01RS021757928	[I3]	1.32	1	1.55	1	-	-	-	-	hen2	-
					21754415	21754469	CHR01RS021758080	[I3]	2.86	1	2.41	1	-	-	-	-	hen2	-
					21754569	21754628	CHR01RS021758234	[I3]	0.93	0.89	2.33	1	-	-	-	-	hen2	-
1	24647387	24647722	AT1G66180	central	24647387	24647444	CHR01RS024651050	[E3]	1.31	1	2.38	1	2.03	1	1.6	1	hen2	mtr4
					24647507	24647564	CHR01RS024651170	[E2]	1.74	1	2.32	1	1.02	1	1.66	1	hen2	mtr4
					24647672	24647722	CHR01RS024651335	[E3]	1.56	0.99	3.21	1	-	-	-	-	hen2	-
1	25401915	25402990	AT1G67750	central	25401915	25401965	CHR01RS025405578	[E3]	-	-	-	-	1.85	1	0.98	0.62	-	mtr4
					25402765	25402816	CHR01RS025406428	[E3]	-	-	-	-	1.72	1	1.16	0.55	-	mtr4
					25402930	25402990	CHR01RS025406593	[EI2]	-	-	-	-	1.2	0.99	1.06	0.68	-	mtr4
1	27351917	27353741	AT1G72650	central	27351917	27351968	CHR01RS027355579	[E2]	1.03	0.94	1.45	1	1.17	0.94	0.92	0.53	hen2	-
					27352037	27352087	CHR01RS027355699	[E3]	2.14	1	1.94	1	-	-	-	-	hen2	-
					27352197	27352247	CHR01RS027355859	[E3]	1.08	0.96	0.71	0.98	-	-	-	-	hen2	-
					27352572	27352622	CHR01RS027356234	[E2]	1.36	0.99	2.47	1	-	-	-	-	hen2	-
					27353218	27353268	CHR01RS027356880	[EI2]	1.51	1	1.64	1	-	-	-	-	hen2	-
					27353403	27353453	CHR01RS027357065	[E3]	2.71	1	1.34	1	-	-	-	-	hen2	-
					27353563	27353622	CHR01RS027357225	[E2]	2.34	1	2.26	1	-	-	-	-	hen2	-
					27353678	27353741	CHR01RS027357340	[E2]	1.44	1	0.84	0.95	-	-	-	-	hen2	-
1	27436707	27436902	AT1G72910	3' end	27436707	27436766	CHR01RS027440368	[E3]	1.93	1	3.11	1	1.87	1	4.78	1	hen2	n.c.
					27436847	27436902	CHR01RS027440508	[E3]	1.61	1	0.79	0.96	-	-	-	-	hen2	-
1	27438494	27438902	AT1G72920	3' end	27438494	27438544	CHR01RS027442155	[EI3]	1.83	1	2.88	1	-	-	-	-	hen2	-
					27438709	27438766	CHR01RS027442370	[E2]	2.23	1	2.85	1	2.29	1	3.12	1	hen2	n.c.
					27438844	27438902	CHR01RS027442505	[E2]	0.87	0.54	1.43	1	-	-	-	-	hen2	-
1	27443439	27443702	AT1G72940	3' end	27443439	27443490	CHR01RS027447100	[E2]	1.96	0.9	2.99	1	-	-	-	-	hen2	-
					27443649	27443702	CHR01RS027447310	[E2]	0.81	0.61	2.51	1	-	-	-	-	hen2	-
1	29431318	29432518	AT1G78230	central	29431318	29431368	CHR01RS029436211	[E2]	-	-	-	-	0.52	0.65	1.06	0.6	-	mtr4
					29431638	29431690	CHR01RS029436531	[E2]	-	-	-	-	1.49	1	1.03	0.96	-	mtr4
					29431788	29431838	CHR01RS029436681	[E2]	-	-	-	-	2.19	1	1.3	1	-	mtr4
					29432468	29432518	CHR01RS029437361	[E2]	-	-	-	-	1.43	0.97	0.93	0.61	-	mtr4
1	29706205	29707279	AT1G78970	central	29706205	29706255	CHR01RS029711098	[EI2]	-	-	-	-	0.9	0.57	1.25	0.99	-	mtr4
					29706709	29706767	CHR01RS029711602	[E3]	-	-	-	-	0.77	0.7	1.14	0.9	-	mtr4
					29707216	29707279	CHR01RS029712109	[EI3]	-	-	-	-	1.51	1	1.77	1	-	mtr4
1	29815891	29816664	AT1G79270	mis-spliced	29815891	29815947	CHR01RS029820784	[E2]	1.14	0.94	1.92	1	-	-	-	-	hen2	-
					29816117	29816175	CHR01RS029821010	[E2]	0.52	0.78	0.95	1	-	-	-	-	hen2	-
					29816247	29816300	CHR01RS029821140	[I2]	4.14	1	2.58	1	-	-	-	-	hen2	-
					29816422	29816480	CHR01RS029821315	[I2]	1.56	1	1.93	1	-	-	-	-	hen2	-
					29816612	29816664	CHR01RS029821505	[E2]	1.35	1	0.9	0.98	-	-	-	-	hen2	-
1	30241650	30243001	AT1G80440	5' and and 3'ends	30241650	30241707	CHR01RS030246542	[E2]	3.1	1	3.2	1	1.19	0.94	1.76	1	hen2	n.c.
					30241805	30241855	CHR01RS030246697	[E3]	3.23	1	2.53	1	-	-	-	-	hen2	-
					30241965	30242015	CHR01RS030246857	[E2]	2.93	1	2.74	1	-	-	-	-	hen2	-
					30242945	30243001	CHR01RS030247837	[E2]	2.42	1	2.3	1	-	-	-	-	hen2	-
1	30363883	30364425	AT1G80800	5' and 3' extended transcript from pseudogene	30363883	30363933	CHR01RS030368775	[V2]	2.37	1	2.95	1	-	-	-	-	hen2	-	Yes
					30364053	30364105	CHR01RS030368945	[E2]	0.49	0.81	0.17	0.93	-	-	-	-	hen2	-
					30364188	30364238	CHR01RS030369080	[E3]	1.59	1	1.72	1	-	-	-	-	hen2	-
					30364373	30364425	CHR01RS030369265	[V2]	1.88	0.98	2.49	1	-	-	-	-	hen2	-
2	518965	520325	AT2G02080	central	518965	519015	CHR02FS000518964	[E2]	1.27	0.98	1.75	1	-	-	-	-	hen2	-
					519105	519155	CHR02FS000519104	[E2]	1.84	1	1.82	1	-	-	-	-	hen2	-
					520275	520325	CHR02FS000520274	[E3]	1.26	0.68	1.01	0.83	-	-	-	-	hen2	-
2	1337380	1337892	AT2G04050	3' end	1337380	1337437	CHR02FS001337377	[EV3]	-	-	-	-	1.07	0.96	1.23	0.97	-	mtr4
					1337840	1337892	CHR02FS001337837	[E3]	-	-	-	-	1.09	0.97	1.51	1	-	mtr4
2	10135856	10136902	AT2G23810	central	10135856	10135907	CHR02FS010142936	[E2]	2.19	1	3.01	1	-	-	-	-	hen2	-
					10136845	10136902	CHR02FS010143925	[EI2]	1.7	0.72	2.12	1	-	-	-	-	hen2	-
2	10737235	10737460	AT2G25200	5' end	10737235	10737285	CHR02FS010744314	[E2]	2	1	2.26	1	-	-	-	-	hen2	-
					10737410	10737460	CHR02FS010744489	[E2]	1.94	1	3.78	1	-	-	-	-	hen2	-
2	11726276	11726821	AT2G27420	central	11726276	11726334	CHR02FS011733354	[E2]	-	-	-	-	1.7	1	2.38	1	-	mtr4
					11726466	11726516	CHR02FS011733544	[E3]	-	-	-	-	1.98	1	2.36	1	-	mtr4
					11726771	11726821	CHR02FS011733849	[E3]	-	-	-	-	1.23	0.96	1.35	0.99	-	mtr4
2	12683928	12684469	AT2G29670	central	12683928	12683978	CHR02FS012691005	[E2]	1.69	0.58	1.06	0.54	-	-	-	-	hen2	-
					12684293	12684343	CHR02FS012691370	[E2]	1.57	1	1.96	1	-	-	-	-	hen2	-
					12684413	12684469	CHR02FS012691490	[E3]	2.16	1	1.29	0.53	-	-	-	-	hen2	-
2	13099585	13099772	AT2G30750	3' end	13099585	13099635	CHR02FS013106662	[E3]	3.53	1	3.36	1	-	-	-	-	hen2	-
					13099715	13099772	CHR02FS013106792	[E3]	1.34	0.99	1.94	1	-	-	-	-	hen2	-
2	13271858	13272043	AT2G31141	mispliced or splice variant	13271858	13271908	CHR02FS013278935	[E3]	1.82	1	2.13	1	-	-	-	-	hen2	-	Yes
					13271993	13272043	CHR02FS013279070	[I3]	5.08	1	5.51	1	-	-	-	-	hen2	-
2	17630992	17633691	AT2G42330	mispliced or splice variant	17630992	17631046	CHR02FS017638070	[E2]	3.87	1	4.24	1	-	-	-	-	hen2	-
					17631132	17631194	CHR02FS017638210	[I2]	2.85	1	3.14	1	-	-	-	-	hen2	-
					17631927	17631977	CHR02FS017639005	[E3]	2.12	1	2.67	1	-	-	-	-	hen2	-
					17632097	17632147	CHR02FS017639175	[E2]	1.8	1	2.1	1	-	-	-	-	hen2	-
					17632287	17632347	CHR02FS017639365	[E3]	2.28	1	1.61	1	-	-	-	-	hen2	-
					17632462	17632512	CHR02FS017639540	[E3]	1	0.79	0.83	0.92	-	-	-	-	hen2	-
					17633112	17633163	CHR02FS017640190	[E3]	1.02	0.77	1.77	1	-	-	-	-	hen2	-
					17633292	17633350	CHR02FS017640370	[E3]	0.95	0.75	0.91	0.93	-	-	-	-	hen2	-
					17633407	17633466	CHR02FS017640485	[E3]	0.78	0.64	0.98	0.89	-	-	-	-	hen2	-
					17633632	17633691	CHR02FS017640710	[E3]	1.23	0.87	0.9	0.65	-	-	-	-	hen2	-
2	1051	2047	AT2G01008	5' end	1051	1881	CHR02RS000001216	[E3]	2.33	0.99	1.98	0.84	-	-	-	-	hen2	-
					1216	2047	CHR02RS000003142	[E3]	1.05	1	0.34	1	-	-	-	-	hen2	-
2	267470	267701	AT2G01590	3' end	267470	267534	CHR02RS000267469	[E3]	0.93	0.69	1.18	1	-	-	-	-	hen2	-
					267640	267701	CHR02RS000267639	[E3]	1.7	1	1.69	1	-	-	-	-	hen2	-
2	2898613	2901156	AT2G06990	HEN2 mRNA region downstream of TDNA inseRTion	2898613	2898664	CHR02RS002898610	[E2]	1.4	0.98	1.81	1	-	-	-	-	hen2	-
					2898948	2899014	CHR02RS002898945	[EI2]	1.64	0.99	1.96	1	-	-	-	-	hen2	-
					2900098	2900157	CHR02RS002900095	[EI2]	1.85	1	1.82	1	-	-	-	-	hen2	-
					2900248	2900305	CHR02RS002900245	[I2]	0.26	0.62	0.4	0.69	-	-	-	-	hen2	-
					2900398	2900461	CHR02RS002900395	[I2]	1.78	0.94	-0.36	0.56	-	-	-	-	hen2	-
					2900918	2900968	CHR02RS002900915	[E2]	1.99	1	1.25	1	-	-	-	-	hen2	-
					2901098	2901156	CHR02RS002901095	[V2]	1.24	0.99	0.72	0.91	-	-	-	-	hen2	-
2	5929486	5929686	AT2G14080	alternative 3' end or RT	5929486	5929537	CHR02RS005936568	[E3]	2.09	1	1.64	1	-	-	-	-	hen2	-
					5929636	5929686	CHR02RS005936718	[V2]	1.27	0.82	0.98	1	-	-	-	-	hen2	-
2	6533539	6536885	AT2G15080	alternative 5' end or 5' extended mRNA	6533539	6533597	CHR02RS006540621	[V2]	3.27	1	2.46	1	-	-	-	-	hen2	-	Yes
					6533684	6533740	CHR02RS006540766	[EV3]	0.31	0.71	0.29	0.95	-	-	-	-	hen2	-
					6533914	6533972	CHR02RS006540996	[E2]	1.14	0.93	0.92	0.97	-	-	-	-	hen2	-
					6534034	6534084	CHR02RS006541116	[E3]	2.57	1	1.99	1	-	-	-	-	hen2	-
					6534179	6534236	CHR02RS006541261	[E3]	2.22	1	3.16	1	-	-	-	-	hen2	-
					6534364	6534422	CHR02RS006541446	[E3]	3.73	1	4.09	1	1.05	1	1.02	0.99	hen2	n.c.
					6534509	6534566	CHR02RS006541591	[E3]	3.47	1	3.18	1	-	-	-	-	hen2	-
					6534674	6534731	CHR02RS006541756	[E3]	2.28	1	3.59	1	-	-	-	-	hen2	-
					6534839	6534889	CHR02RS006541921	[E3]	2.19	1	2.26	1	-	-	-	-	hen2	-
					6535063	6535115	CHR02RS006542145	[E3]	2.14	1	2.58	1	-	-	-	-	hen2	-
					6535193	6535256	CHR02RS006542275	[E3]	1.77	1	2.61	1	-	-	-	-	hen2	-
					6535383	6535433	CHR02RS006542465	[E3]	2.21	1	3.04	1	-	-	-	-	hen2	-
					6535528	6535587	CHR02RS006542610	[E3]	2.9	1	3.04	1	-	-	-	-	hen2	-
					6535708	6535764	CHR02RS006542790	[E3]	2.89	1	3.41	1	-	-	-	-	hen2	-
					6535883	6535946	CHR02RS006542965	[E3]	2.51	1	4.16	1	-	-	-	-	hen2	-
					6536023	6536087	CHR02RS006543105	[E2]	1.71	1	2.68	1	-	-	-	-	hen2	-
					6536213	6536278	CHR02RS006543295	[E3]	2.56	1	3.33	1	-	-	-	-	hen2	-
					6536328	6536382	CHR02RS006543410	[E3]	1.57	1	3.52	1	-	-	-	-	hen2	-
					6536498	6536548	CHR02RS006543580	[E2]	0.51	0.91	1.86	1	-	-	-	-	hen2	-
					6536663	6536715	CHR02RS006543745	[E2]	1.26	1	2.16	1	-	-	-	-	hen2	-
					6536834	6536885	CHR02RS006543916	[E2]	2.51	1	3.71	1	-	-	-	-	hen2	-
2	6542433	6542648	AT2G15090	5' end	6542433	6542483	CHR02RS006549515	[E2]	0.87	0.88	0.52	0.79	-	-	-	-	hen2	-
					6542598	6542648	CHR02RS006549680	[E2]	1.56	0.99	1.38	1	-	-	-	-	hen2	-
2	7191255	7191465	AT2G16586	central	7191255	7191305	CHR02RS007198337	[E3]	4.49	1	4.4	1	-	-	-	-	hen2	-	Yes
					7191415	7191465	CHR02RS007198497	[E3]	5.6	1	5.01	1	3.87	-	3.63	1	hen2	n.c.
2	8550492	8551195	AT2G19810	central	8550492	8550542	CHR02RS008557574	[E2]	0.96	0.73	1.82	1	-	-	-	-	hen2	-
					8550662	8550712	CHR02RS008557744	[E3]	2.12	1	1.99	1	-	-	-	-	hen2	-
					8551142	8551195	CHR02RS008558224	[E2]	1.55	0.96	1.79	1	-	-	-	-	hen2	-
2	9580139	9580366	AT2G22540	5' end	9580139	9580197	CHR02RS009587219	[E2]	2.24	1	2.32	1	-	-	-	-	hen2	-
					9580304	9580366	CHR02RS009587384	[E2]	1.46	1	1.14	1	-	-	-	-	hen2	-
2	10312072	10312299	AT2G24240	3' end	10312072	10312122	CHR02RS010319152	[E3]	2.41	1	1.95	1	-	-	-	-	hen2	-
					10312237	10312299	CHR02RS010319317	[E2]	2.39	1	1.18	1	-	-	-	-	hen2	-
2	11041990	11042411	AT2G25900	central	11041990	11042040	CHR02RS011049068	[E2]	0.82	0.93	0.86	0.99	-	-	-	-	hen2	-
					11042200	11042250	CHR02RS011049278	[E3]	3.3	1	1.82	1	-	-	-	-	hen2	-
					11042360	11042411	CHR02RS011049438	[E2]	2.44	1	2.25	1	-	-	-	-	hen2	-
2	11861053	11861310	AT2G27830	3' end	11861053	11861103	CHR02RS011868130	[E2]	2.55	1	2.28	1	-	-	-	-	hen2	-
					11861253	11861310	CHR02RS011868330	[E2]	2.46	1	2.15	1	-	-	-	-	hen2	-
2	12586896	12589411	AT2G29290, AT2G29300	possible read-trough in adjacent gene	12586896	12586946	CHR02RS012593973	[I2]	1.25	0.69	1.97	1	-	-	-	-	hen2	-
					12587378	12587435	CHR02RS012594455	[IE2]	3.23	1	1.9	1	-	-	-	-	hen2	-
					12587902	12587953	CHR02RS012594979	[V2]	1.37	1	2.15	1	-	-	-	-	hen2	-
					12588057	12588117	CHR02RS012595134	[V2]	3.23	1	3.26	1	-	-	-	-	hen2	-
					12588237	12588287	CHR02RS012595314	[EI3]	1.17	1	0.74	0.98	-	-	-	-	hen2	-
					12588397	12588460	CHR02RS012595474	[E3]	0.82	0.76	0.75	0.92	-	-	-	-	hen2	-
					12589354	12589411	CHR02RS012596431	[I2]	2.89	1	2.9	1	-	-	-	-	hen2	-
2	12595793	12596555	AT2G29330	alternative 3' end or RT	12595793	12595845	CHR02RS012602870	[EI3]	-	-	-	-	1.21	-	0.91	0.8	-	mtr4
					12596012	12596063	CHR02RS012603089	[E3]	-	-	-	-	1.7	-	0.3	0.5	-	mtr4
					12596167	12596218	CHR02RS012603244	[E3]	-	-	-	-	1.19	-	1.04	0.95	-	mtr4
					12596502	12596555	CHR02RS012603579	[V2]	-	-	-	-	2.56	-	1.74	1	-	mtr4
2	12821846	12822611	AT2G30040	central	12821846	12821896	CHR02RS012828923	[E2]	-	-	-	-	0.96	-	1.02	0.89	-	mtr4
					12822396	12822446	CHR02RS012829473	[E3]	-	-	-	-	1.72	-	0.97	0.85	-	mtr4
					12822561	12822611	CHR02RS012829638	[E2]	-	-	-	-	1.49	-	1.18	1	-	mtr4
2	13272493	13274508	AT2G31150	mis-spliced	13272493	13272554	CHR02RS013279570	[E2]	2.09	1	1.51	1	-	-	-	-	hen2	-
					13272648	13272706	CHR02RS013279725	[E2]	1.72	1	1.93	1	-	-	-	-	hen2	-
					13272838	13272900	CHR02RS013279915	[E2]	2.18	1	2.34	1	-	-	-	-	hen2	-
					13272978	13273035	CHR02RS013280055	[E2]	2.63	1	2.3	1	-	-	-	-	hen2	-
					13273178	13273237	CHR02RS013280255	[E2]	1.33	1	0.74	0.99	-	-	-	-	hen2	-
					13273313	13273363	CHR02RS013280390	[E2]	2.89	1	2.37	1	-	-	-	-	hen2	-
					13273453	13273511	CHR02RS013280530	[IE2]	0.61	0.96	0.88	1	-	-	-	-	hen2	-
					13273628	13273680	CHR02RS013280705	[I2]	1.62	1	2.92	1	-	-	-	-	hen2	-
					13273803	13273853	CHR02RS013280880	[E3]	1.17	1	2.16	1	-	-	-	-	hen2	-
					13273998	13274056	CHR02RS013281075	[E2]	1.88	1	1.8	1	-	-	-	-	hen2	-
					13274158	13274208	CHR02RS013281235	[E2]	2.68	1	3.31	1	-	-	-	-	hen2	-
					13274448	13274508	CHR02RS013281525	[E2]	1.86	0.94	2.81	1	-	-	-	-	hen2	-
2	13659080	13659775	AT2G32150	central	13659080	13659137	CHR02RS013666157	[EI2]	1.72	1	2.02	1	-	-	-	-	hen2	-
					13659555	13659618	CHR02RS013666632	[EI2]	1.66	0.87	1.44	1	-	-	-	-	hen2	-
					13659725	13659775	CHR02RS013666802	[E2]	1.6	0.95	1.99	1	-	-	-	-	hen2	-
2	14027707	14028074	AT2G33060	3' end	14027707	14027765	CHR02RS014034784	[E3]	0.64	0.61	1.22	0.97	-	-	-	-	hen2	-
					14027872	14027922	CHR02RS014034949	[E3]	1.62	0.8	1.14	1	-	-	-	-	hen2	-
					14028017	14028074	CHR02RS014035094	[E3]	0.9	0.71	0.94	1	-	-	-	-	hen2	-
2	14577467	14578357	AT2G34620	alternative 3' end or RT	14577467	14577521	CHR02RS014584546	[E2]	0.69	0.64	0.87	0.99	-	-	-	-	hen2	-
					14577632	14577682	CHR02RS014584711	[E2]	2.29	1	2.3	1	-	-	-	-	hen2	-
					14578107	14578158	CHR02RS014585186	[E2]	1.65	0.99	0.47	0.78	-	-	-	-	hen2	-
					14578307	14578357	CHR02RS014585386	[V2]	0.83	0.74	0.67	0.74	-	-	-	-	hen2	-
2	16018940	16019661	AT2G38250	alternative 3' end or RT	16018940	16018990	CHR02RS016026018	[E2]	-	-	-	-	1.18	-	0.84	0.86	-	mtr4
					16019105	16019166	CHR02RS016026183	[E2]	-	-	-	-	0.63	-	1.1	1	-	mtr4
					16019245	16019295	CHR02RS016026323	[E3]	-	-	-	-	2.03	-	1.88	1	-	mtr4
					16019435	16019489	CHR02RS016026513	[E3]	-	-	-	-	1.41	-	1.02	1	-	mtr4
					16019595	16019661	CHR02RS016026673	[V2]	-	-	-	-	1.43	-	2.07	1	-	mtr4
2	16515536	16517106	AT2G39580	3' end	16515536	16515589	CHR02RS016522614	[E2]	2.01	1	1.48	1	-	-	-	-	hen2	-
					16515706	16515756	CHR02RS016522784	[E2]	0.57	0.9	1.22	1	-	-	-	-	hen2	-
					16515911	16515970	CHR02RS016522989	[E2]	1.58	1	1.62	1	-	-	-	-	hen2	-
					16516086	16516151	CHR02RS016523164	[E2]	2.35	1	1.83	1	-	-	-	-	hen2	-
					16516241	16516291	CHR02RS016523319	[E2]	0.99	0.98	0.62	0.99	-	-	-	-	hen2	-
					16516406	16516457	CHR02RS016523484	[E2]	0.43	0.51	0.69	0.99	-	-	-	-	hen2	-
					16516576	16516627	CHR02RS016523654	[E3]	2.4	1	2.97	1	-	-	-	-	hen2	-
					16516696	16516746	CHR02RS016523774	[E2]	1.92	1	2.97	1	-	-	-	-	hen2
					16516906	16516964	CHR02RS016523984	[E2]	2.07	1	1.83	1	-	-	-	-	hen2	-
					16517052	16517106	CHR02RS016524130	[VE2]	1.83	1	1.31	1	-	-	-	-	hen2	-
2	16773652	16773827	AT2G40140	central	16773652	16773703	CHR02RS016780730	[E3]	1.82	1	1	0.84	-	-	-	-	hen2	-
					16773777	16773827	CHR02RS016780855	[E2]	1.65	1	0.51	0.83	-	-	-	-	hen2	-
2	17095565	17097407	AT2G40960	1 probe 5' UTR, 1 central, 1 3' UTR	17095565	17095616	CHR02RS017102643	[E2]	0.93	0.48	1.17	0.95	-	-	-	-	hen2	-
					17096225	17096275	CHR02RS017103303	[E3]	1.59	1	1.38	0.99	-	-	-	-	hen2	-
					17097346	17097407	CHR02RS017104424	[E2]	1.17	0.94	0.99	0.83	-	-	-	-	hen2	-
2	17127514	17129257	AT2G41060	mis-spliced	17127514	17127565	CHR02RS017134592	[E3]	1.81	1	1.15	0.9	-	-	-	-	hen2	-
					17128009	17128059	CHR02RS017135087	[E3]	1.92	1	1.34	1	-	-	-	-	hen2	-
					17129193	17129257	CHR02RS017136271	[I2]	1.3	0.92	1.01	1	-	-	-	-	hen2	-
2	17135986	17136176	AT2G41090	central	17135986	17136036	CHR02RS017143064	[EI3]	-	-	-	-	1.89	-	2.26	1	-	mtr4
					17136126	17136176	CHR02RS017143204	[E2]	-	-	-	-	2.04	-	1.56	1	-	mtr4
2	17138131	17139453	AT2G41100	mis-spliced	17138131	17138183	CHR02RS017145209	[E3]	2.44	1	2.97	1	-	-	-	-	hen2	-
					17138301	17138351	CHR02RS017145379	[EI3]	2.28	1	3.23	1	-	-	-	-	hen2	-
					17138406	17138456	CHR02RS017145484	[E3]	2.1	1	3.14	1	-	-	-	-	hen2	-
					17138798	17138848	CHR02RS017145876	[E3]	2.73	1	2.67	1	-	-	-	-	hen2	-
					17138948	17138999	CHR02RS017146026	[I3]	0.92	0.99	1.05	1	-	-	-	-	hen2	-
					17139118	17139168	CHR02RS017146196	[E3]	2.18	1	3.26	1	-	-	-	-	hen2	-
					17139393	17139453	CHR02RS017146471	[E3]	2.74	1	3.28	1	-	-	-	-	hen2	-
2	17610469	17611046	AT2G42270	3' end	17610469	17610526	CHR02RS017617547	[E3]	0.88	0.74	0.84	0.97	-	-	-	-	hen2	-
					17610634	17610684	CHR02RS017617712	[E2]	1.04	0.99	1.17	1	-	-	-	-	hen2	-
					17610819	17610876	CHR02RS017617897	[EI3]	1.26	1	0.79	1	-	-	-	-	hen2	-
					17610989	17611046	CHR02RS017618067	[E3]	2.57	1	1.6	1	-	-	-	-	hen2	-
2	19011882	19012431	AT2G46310	central	19011882	19011933	CHR02RS019018955	[E2]	1.33	0.99	1.59	1	-	-	-	-	hen2	-
					19012027	19012077	CHR02RS019019100	[E3]	0.89	0.91	1.51	1	-	-	-	-	hen2	-
					19012377	19012431	CHR02RS019019450	[E2]	1.25	0.97	1.14	0.99	-	-	-	-	hen2	-
2	19133324	19135198	AT2G46590	mis-spliced	19133324	19133387	CHR02RS019140396	[I2]	1.78	1	1	0.98	-	-	-	-	hen2	-
					19133435	19133494	CHR02RS019140506	[I2]	0.69	0.7	0.15	0.9	-	-	-	-	hen2	-
					19133982	19134032	CHR02RS019141053	[E2]	0.92	0.58	0.99	1	-	-	-	-	hen2	-
					19135139	19135198	CHR02RS019142210	[E2]	1.42	0.98	1.12	0.99	-	-	-	-	hen2	-
2	19151967	19152304	AT2G46650	central	19151967	19152022	CHR02RS019159037	[EI2]	1.68	1	0.97	1	-	-	-	-	hen2	-
					19152134	19152188	CHR02RS019159204	[EI2]	1.82	1	1.4	1	2.18	-	1.41	1	hen2	mtr4
					19152254	19152304	CHR02RS019159324	[E2]	1.98	1	1.91	1	1.05	-	0.96	0.98	hen2	mtr4
3	797613	797843	AT3G03370	mis-spliced	797613	797663	CHR03FS000797620	[I3]	2.02	1	1.99	1	-	-	-	-	hen2	-
					797793	797843	CHR03FS000797800	[E2]	1.98	1	2.27	1	-	-	-	-	hen2	-
3	6404196	6404696	AT3G18610	3' end	6404196	6404252	CHR03FS006404202	[E2]	-	-	-	-	1.19	0.99	2.48	1	-	mtr4
					6404496	6404546	CHR03FS006404502	[E3]	-	-	-	-	1.71	1	1.42	1	-	mtr4
					6404646	6404696	CHR03FS006404652	[E2]	-	-	-	-	1.64	1	1.97	1	-	mtr4
3	7085425	7085658	AT3G20310	central	7085425	7085483	CHR03FS007085431	[E2]	2.2	1	2.73	1	-	-	-	-	hen2	-
					7085595	7085658	CHR03FS007085601	[E2]	1.22	0.81	1.58	1	-	-	-	-	hen2	-
3	7441876	7442589	AT3G21215	3' end	7441876	7441926	CHR03FS007441882	[E2]	3.14	1	2.74	1	-	-	-	-	hen2	-
					7442011	7442062	CHR03FS007442017	[E2]	0.84	0.79	1.52	1	-	-	-	-	hen2	-
					7442181	7442244	CHR03FS007442187	[E2]	2.05	1	2	1	-	-	-	-	hen2	-
					7442381	7442446	CHR03FS007442387	[E2]	2.5	1	3.09	1	-	-	-	-	hen2	-
					7442526	7442589	CHR03FS007442532	[E2]	3.06	1	3.74	1	-	-	-	-	hen2	-
3	7464816	7464995	AT3G21260	mis-spliced	7464816	7464876	CHR03FS007464822	[EI2]	2.23	1	2.24	1	-	-	-	-	hen2	-
					7464941	7464995	CHR03FS007464947	[I2]	1.43	1	1.58	1	-	-	-	-	hen2	-
3	9710563	9712537	AT3G26510	mis-spliced or splice variant	9710563	9710617	CHR03FS009711800	[E2]	1.64	0.97	1.44	0.99	-	-	-	-	hen2	-
					9710668	9710727	CHR03FS009711905	[I2]	1.47	1	1.78	1	-	-	-	-	hen2	-
					9710869	9710920	CHR03FS009712106	[I2]	5.29	1	5	1	-	-	-	-	hen2	-
					9711009	9711062	CHR03FS009712246	[EI2]	4.81	1	4.4	1	-	-	-	-	hen2	-
					9711159	9711211	CHR03FS009712396	[E2]	5.2	1	4.54	1	-	-	-	-	hen2	-
					9711384	9711441	CHR03FS009712621	[E2]	4.66	1	4.78	1	1.34	0.66	2.84	1	hen2	n.c.
					9711514	9711569	CHR03FS009712751	[I2]	1.83	1	1.7	1	-	-	-	-	hen2	-
					9711715	9711778	CHR03FS009712952	[E2]	4.58	1	4.23	1	-	-	-	-	hen2	-
					9712004	9712055	CHR03FS009713241	[E3]	2.38	1	3.36	1	-	-	-	-	hen2	-
					9712199	9712251	CHR03FS009713436	[E3]	0.98	0.77	0.98	0.64	-	-	-	-	hen2	-
					9712487	9712537	CHR03FS009713724	[E3]	1.23	0.93	2.22	1	1.12	0.89	1.36	0.98	hen2	n.c.
3	15952106	15952548	AT3G44260	central	15952106	15952158	CHR03FS015963093	[E3]	-	-	-	-	0.92	0.53	4.01	1	-	mtr4
					15952498	15952548	CHR03FS015963485	[E3]	-	-	-	-	1.13	0.88	3.46	1	-	mtr4
3	17908189	17910393	AT3G48360	mis-spliced (only intron in mtr4)	17908189	17908241	CHR03FS017919174	[EV2]	3.3	1	3.72	1	-	-	-	-	hen2	-
					17908691	17908742	CHR03FS017919676	[I2]	2.01	1	2.36	1	-	-	-	-	hen2	-
					17908871	17908928	CHR03FS017919856	[I2]	2.79	1	1.81	1	-	-	-	-	hen2	-
					17909226	17909276	CHR03FS017920211	[E3]	2.71	1	3.27	1	-	-	-	-	hen2	-
					17909391	17909449	CHR03FS017920376	[I2]	1.54	1	2.38	1	-	-	-	-	hen2	-
					17909669	17909719	CHR03FS017920654	[E2]	2.96	0.92	3.35	1	-	-	-	-	hen2	-
					17909894	17909945	CHR03FS017920879	[I2]	3.89	1	2.98	1	1.9	1	3.32	1	hen2	mtr4
					17910003	17910053	CHR03FS017920988	[I2]	3.34	1	2.96	1	2.23	1	3.24	1	hen2	mtr4
					17910163	17910220	CHR03FS017921148	[E2]	3.42	1	3.95	1	-	-	-	-	hen2	-
					17910343	17910393	CHR03FS017921328	[E2]	1.81	1	3.26	1	-	-	-	-	hen2	-
3	21049008	21049735	AT3G56860	3' end	21049008	21049069	CHR03FS021059987	[E2]	2.26	1	1.57	0.98	-	-	-	-	hen2	-
					21049518	21049574	CHR03FS021060497	[E2]	1.11	0.77	1.12	0.96	-	-	-	-	hen2	-
					21049683	21049735	CHR03FS021060662	[E2]	2.19	1	2.03	1	-	-	-	-	hen2	-
3	229702	231385	AT3G01600	alternative 3' end or RT	229702	229759	CHR03RS000229709	[EI2]	-	-	-	-	2.28	1	2.39	1	-	mtr4	Yes
					230017	230067	CHR03RS000230024	[E2]	-	-	-	-	1.64	1	1.57	1	-	mtr4
					230337	230387	CHR03RS000230344	[E3]	-	-	-	-	1.16	0.99	1.2	0.99	-	mtr4
					230502	230559	CHR03RS000230509	[E3]	-	-	-	-	3.3	1	2.47	1	-	mtr4
					231182	231232	CHR03RS000231189	[V2]	-	-	-	-	3.3	1	4.08	1	-	mtr4
					231332	231385	CHR03RS000231339	[V2]	-	-	-	-	0.3	0.83	0.91	0.51	-	mtr4
3	552085	552522	AT3G02600	mis-spliced or splice variant	552085	552145	CHR03RS000552092	[I3]	1.19	0.99	1.24	1	-	-	-	-	hen2	-
					552280	552338	CHR03RS000552287	[I2]	1.62	1	1.11	1	-	-	-	-	hen2	-
					552465	552522	CHR03RS000552472	[E2]	1.61	0.7	1.31	0.99	-	-	-	-	hen2	-
3	2347668	2348862	AT3G07350	alternative 3' end or RT	2347668	2347719	CHR03RS002347674	[E2]	3.05	1	2.28	1	-	-	-	-	hen2	-
					2347798	2347848	CHR03RS002347804	[E2]	3.27	1	3.14	1	-	-	-	-	hen2	-
					2347988	2348038	CHR03RS002347994	[E2]	3.33	1	2.91	1	-	-	-	-	hen2	-
					2348133	2348183	CHR03RS002348139	[E2]	0.8	0.99	1.51	1	-	-	-	-	hen2	-
					2348338	2348388	CHR03RS002348344	[E2]	3.07	1	3.31	1	-	-	-	-	hen2	-
					2348483	2348533	CHR03RS002348489	[E2]	3.52	1	3.56	1	-	-	-	-	hen2	-
					2348613	2348671	CHR03RS002348619	[E2]	0.97	1	0.43	0.82	-	-	-	-	hen2	-
					2348800	2348862	CHR03RS002348806	[V2]	1.7	1	0.89	0.75	-	-	-	-	hen2	-
3	4547071	4547281	AT3G13810	3' end	4547071	4547124	CHR03RS004547078	[E2]	0.8	0.47	1.4	1	-	-	-	-	hen2	-
					4547231	4547281	CHR03RS004547238	[E2]	2.2	1	1.68	1	-	-	-	-	hen2	-
3	5693330	5693600	AT3G16720	central	5693330	5693381	CHR03RS005693336	[E2]	1.56	0.9	2.52	1	1.83	1	2.47	1	hen2	n.c.
					5693550	5693600	CHR03RS005693556	[E2]	1.72	0.6	2.24	1	-	-	-	-	hen2	-
3	8686150	8686314	AT3G24050	mis-spliced	8686150	8686200	CHR03RS008686157	[E2]	1.42	0.73	1	1	-	-	-	-	hen2	-
					8686264	8686314	CHR03RS008686271	[I2]	0.95	0.64	1.03	0.99	-	-	-	-	hen2	-
3	9249388	9250540	AT3G25495	3' end of pseudogene	9249388	9249448	CHR03RS009250625	[E2]	1.06	0.78	1.47	1	-	-	-	-	hen2	-
					9250353	9250407	CHR03RS009251590	[E3]	1.45	1	2.76	1	-	-	-	-	hen2	-
					9250483	9250540	CHR03RS009251720	[E2]	0.68	0.61	1.03	0.96	-	-	-	-	hen2	-
3	9307410	9307675	AT3G25600	central	9307410	9307460	CHR03RS009308647	[E2]	1.48	1	1.33	1	-	-	-	-	hen2	-
					9307625	9307675	CHR03RS009308862	[E2]	1.4	1	1.16	1	-	-	-	-	hen2	-
3	10471152	10471766	AT3G28140	alternative 3' end or RT	10471152	10471208	CHR03RS010472389	[E2]	1.25	0.94	2	1	-	-	-	-	hen2	-
					10471352	10471410	CHR03RS010472589	[V2]	0.98	0.99	1.62	1	-	-	-	-	hen2	-
					10471542	10471607	CHR03RS010472779	[V2]	0.84	0.99	1.14	1	-	-	-	-	hen2	-
					10471707	10471766	CHR03RS010472944	[V2]	1.26	1	0.91	0.98	-	-	-	-	hen2	-
3	11293400	11294733	AT3G29390	mis-spliced	11293400	11293450	CHR03RS011294637	[I2]	2.4	1	1.79	1	-	-	-	-	hen2	-
					11293515	11293575	CHR03RS011294752	[I2]	1.63	1	1.48	1	-	-	-	-	hen2	-
					11293880	11293940	CHR03RS011295117	[I2]	1.14	0.89	1.95	1	-	-	-	-	hen2	-
					11294020	11294072	CHR03RS011295257	[EI2]	0.78	0.73	0.3	0.84	-	-	-	-	hen2	-
					11294500	11294558	CHR03RS011295737	[E2]	1.37	1	1.51	1	-	-	-	-	hen2	-
					11294675	11294733	CHR03RS011295912	[E2]	0.96	0.96	1.18	1	-	-	-	-	hen2	-
3	15167887	15168252	AT3G43160	mis-spliced	15167887	15167938	CHR03RS015178875	[I3]	3.13	1	2.58	1	-	-	-	-	hen2	-	Yes
					15168082	15168132	CHR03RS015179070	[EI3]	1.44	1	0.82	0.99	-	-	-	-	hen2	-
					15168202	15168252	CHR03RS015179190	[VE3]	4.55	1	3.52	1	1.18	0.96	1.04	0.74	hen2	n.c.
3	16380780	16381039	AT3G44860	3' end	16380780	16380830	CHR03RS016391765	[E3]	-	-	-	-	3.68	1	2.08	1	-	mtr4
					16380975	16381039	CHR03RS016391960	[E2]	-	-	-	-	3.36	1	0.92	0.77	-	mtr4
3	17559222	17559477	AT3G47620	central	17559222	17559272	CHR03RS017570207	[E3]	1.76	1	1.78	1	-	-	-	-	hen2	-
					17559427	17559477	CHR03RS017570412	[E3]	2.34	1	1.29	1	-	-	-	-	hen2	-
3	22602990	22603849	AT3G61060	mis-spliced	22602990	22603045	CHR03RS022613965	[E2]	1.86	1	1.75	1	-	-	-	-	hen2	-
					22603103	22603155	CHR03RS022614078	[E2]	1.46	1	1.46	1	-	-	-	-	hen2	-
					22603790	22603849	CHR03RS022614765	[I2]	1.79	1	1.51	1	1.76	1	1.89	1	hen2	n.c.
3	22805561	22806507	AT3G61630	central and 3' end	22805561	22805611	CHR03RS022816536	[E3]	-	-	-	-	2.01	1	2.11	1	-	mtr4
					22806246	22806296	CHR03RS022817221	[E2]	-	-	-	-	2.63	1	2.15	1	-	mtr4
					22806446	22806507	CHR03RS022817421	[E2]	-	-	-	-	2.03	1	2.18	1	-	mtr4
4	522606	522987	AT4G01250	3' end	522606	522664	CHR04FS000522606	[E2]	1.51	1	1.63	1	-	-	-	-	hen2	-
					522771	522827	CHR04FS000522771	[E2]	2.46	1	2.68	1	-	-	-	-	hen2	-
					522936	522987	CHR04FS000522936	[E2]	3.37	1	3.87	1	-	-	-	-	hen2	-
4	7891833	7893325	AT4G13575	alternative 3' end or RT	7891833	7891892	CHR04FS007891829	[V3]	1.32	0.92	1.49	1	-	-	-	-	hen2	-
					7892143	7892202	CHR04FS007892139	[V3]	1.55	0.99	1.86	1	-	-	-	-	hen2	-
					7892496	7892554	CHR04FS007892492	[E3]	2.62	1	2.29	1	-	-	-	-	hen2	-
					7892616	7892676	CHR04FS007892612	[EI3]	3.25	1	2.62	1	-	-	-	-	hen2	-
					7893111	7893166	CHR04FS007893107	[E3]	3.37	1	3.2	1	-	-	-	-	hen2	-
					7893275	7893325	CHR04FS007893271	[EI3]	2.44	1	2.92	1	-	-	-	-	hen2	-
4	12004783	12005940	AT4G22880	5' end and 3' end	12004783	12004846	CHR04FS012004794	[E2]	-	-	-	-	2.44	1	2.2	1	-	mtr4
					12005605	12005662	CHR04FS012005616	[E2]	-	-	-	-	1.86	1	2.1	1	-	mtr4
					12005760	12005810	CHR04FS012005771	[E2]	-	-	-	-	1.67	1	2.38	1	-	mtr4
					12005890	12005940	CHR04FS012005901	[E2]	-	-	-	-	0.83	0.89	0.99	0.7	-	mtr4
4	13663707	13664037	AT4G27280	central	13663707	13663758	CHR04FS013663713	[E2]	3.54	1	3.29	1	2.26	1	4.38	1	hen2	n.c.
					13663987	13664037	CHR04FS013663993	[E3]	1.59	0.99	1.76	1	-	-	-	-	hen2	-
4	17294519	17297540	AT4G36690	5' and 3' regions	17294519	17294576	CHR04FS017294523	[I2]	3.07	1	2.94	1	-	-	-	-	hen2	-
					17296830	17296880	CHR04FS017296834	[E2]	1.64	0.87	1.26	0.92	-	-	-	-	hen2	-
					17297280	17297330	CHR04FS017297284	[EI2]	1.22	0.51	1.83	1	-	-	-	-	hen2	-
					17297490	17297540	CHR04FS017297494	[EI2]	2	1	1	0.77	-	-	-	-	hen2	-
4	1034235	1034778	AT4G02330	3' end	1034235	1034285	CHR04RS001034235	[E3]	-	-	-	-	3.24	1	2.89	1	-	mtr4
					1034450	1034500	CHR04RS001034450	[E3]	-	-	-	-	2.39	1	2.52	1	-	mtr4
					1034615	1034666	CHR04RS001034615	[E3]	-	-	-	-	3.06	1	2.99	1	-	mtr4
					1034725	1034778	CHR04RS001034725	[E3]	-	-	-	-	2.98	1	2.42	1	-	mtr4
4	1069926	1072232	AT4G02430	mis-spliced	1069926	1069976	CHR04RS001069926	[EI3]	1.42	0.97	1.91	1	-	-	-	-	hen2	-
					1070031	1070081	CHR04RS001070031	[EI2]	3.15	1	3.1	1	-	-	-	-	hen2	-
					1070361	1070420	CHR04RS001070361	[EI3]	2.46	1	2.87	1	-	-	-	-	hen2	-
					1070536	1070594	CHR04RS001070536	[EI3]	2.27	1	1.34	1	-	-	-	-	hen2	-
					1071196	1071255	CHR04RS001071196	[I2]	1.53	1	1.06	1	-	-	-	-	hen2	-
					1071351	1071401	CHR04RS001071351	[E2]	2.13	1	2.31	1	-	-	-	-	hen2	-
					1071571	1071629	CHR04RS001071571	[E2]	3.16	1	3.06	1	-	-	-	-	hen2	-
					1072011	1072074	CHR04RS001072011	[E2]	2.57	1	2.98	1	-	-	-	-	hen2	-
					1072171	1072232	CHR04RS001072171	[EV2]	0.92	0.81	1.5	1	-	-	-	-	hen2	-
4	6906142	6906347	AT4G11360	central	6906142	6906195	CHR04RS006906137	[E3]	1.86	1	1.31	1	-	-	-	-	hen2	-
					6906297	6906347	CHR04RS006906292	[E3]	2.36	1	1.98	1	-	-	-	-	hen2	-
4	7211685	7212258	AT4G12030	central	7211685	7211742	CHR04RS007211679	[EI3]	-	-	-	-	2.04	0.99	1.92	1	-	mtr4
					7212200	7212258	CHR04RS007212194	[EI2]	-	-	-	-	1.69	0.97	1.38	0.94	-	mtr4
4	8806549	8806999	AT4G15393	3' end	8806549	8806607	CHR04RS008806549	[E3]	-	-	-	-	1.19	0.97	1.13	0.74	-	mtr4
					8806941	8806999	CHR04RS008806941	[E3]	-	-	-	-	1.05	0.84	1.02	0.71	-	mtr4
4	10477502	10479735	AT4G19160	mis-spliced	10477502	10477565	CHR04RS010477513	[E2]	1.6	1	1.81	1	-	-	-	-	hen2	-
					10477657	10477714	CHR04RS010477668	[E2]	1.36	0.99	1.95	1	-	-	-	-	hen2	-
					10478502	10478560	CHR04RS010478513	[IE2]	-	-	-	-	1.5	0.99	1.82	1	-	mtr4
					10479680	10479735	CHR04RS010479691	[I2]	2.49	1	2.03	1	2.54	1	3.56	1	hen2	mtr4
4	10707876	10708076	AT4G19690	central	10707876	10707926	CHR04RS010707886	[E3]	2.44	1	1.23	0.7	-	-	-	-	hen2	-
					10708026	10708076	CHR04RS010708036	[EI2]	2.11	1	0.98	0.63	-	-	-	-	hen2	-
4	13129395	13129762	AT4G25810	3' end	13129395	13129445	CHR04RS013129404	[E3]	-	-	-	-	0.78	0.65	1.89	1	-	mtr4
					13129540	13129590	CHR04RS013129549	[E2]	-	-	-	-	2.64	1	3.72	1	-	mtr4
					13129705	13129762	CHR04RS013129714	[E2]	-	-	-	-	1.03	0.98	2.09	1	-	mtr4
4	13276775	13276936	AT4G26200	3' end	13276775	13276825	CHR04RS013276784	[E2]	-	-	-	-	1.55	1	1.3	0.98	-	mtr4
					13276885	13276936	CHR04RS013276894	[E2]	-	-	-	-	0.86	0.81	0.81	0.8	-	mtr4
4	14215739	14215989	AT4G28780	5' end	14215739	14215789	CHR04RS014215745	[E3]	-	-	-	-	1.75	1	1.01	0.93	-	mtr4
					14215939	14215989	CHR04RS014215945	[E2]	-	-	-	-	2.34	1	1.68	1	-	mtr4
4	14580434	14581625	AT4G29780	central and 3' end	14580434	14580484	CHR04RS014580440	[E2]	1.17	0.73	2.04	1	-	-	-	-	hen2	-
					14581069	14581119	CHR04RS014581075	[E2]	1.73	1	2.2	1	-	-	-	-	hen2	-
					14581274	14581324	CHR04RS014581280	[E2]	2.39	1	3.3	1	-	-	-	-	hen2	-
					14581384	14581435	CHR04RS014581390	[E2]	2.69	1	3.05	1	1.83	1	4.26	1	hen2	mtr4
					14581564	14581625	CHR04RS014581570	[E2]	2.22	1	3.87	1	1	0.88	3.58	1	hen2	mtr4
4	15219273	15220706	AT4G31354, AT4G31355	comprising both mRNAs and RT	15219273	15219323	CHR04RS015219279	[E3]	5.02	1	2.83	1	-	-	-	-	hen2	-	Yes
					15219468	15219522	CHR04RS015219474	[V3]	4.84	1	2.51	1	-	-	-	-	hen2	-
					15219653	15219709	CHR04RS015219659	[EV3]	2.5	1	0.53	0.99	-	-	-	-	hen2	-
					15219813	15219870	CHR04RS015219819	[EV3]	4.75	1	1.56	1	-	-	-	-	hen2	-
					15219978	15220033	CHR04RS015219984	[V3]	0.34	0.62	0.52	0.97	-	-	-	-	hen2	-
					15220093	15220145	CHR04RS015220099	[V3]	2.23	1	0.6	0.98	-	-	-	-	hen2	-
					15220318	15220370	CHR04RS015220324	[V3]	2.22	1	1.58	1	-	-	-	-	hen2	-
					15220428	15220483	CHR04RS015220434	[V3]	4.69	1	2.25	1	-	-	-	-	hen2	-
					15220648	15220706	CHR04RS015220654	[V2]	1.88	1	0.52	0.74	-	-	-	-	hen2	-
4	15584138	15584647	AT4G32280	central	15584138	15584199	CHR04RS015584144	[E2]	-	-	-	-	2.51	1	2.02	1	-	mtr4
					15584588	15584647	CHR04RS015584594	[E2]	-	-	-	-	2.62	1	1.24	0.98	-	mtr4
4	15657358	15657613	AT4G32440	5' region	15657358	15657408	CHR04RS015657364	[E3]	1.49	1	0.88	1	-	-	-	-	hen2	-
					15657563	15657613	CHR04RS015657569	[E2]	1.63	1	1.45	1	-	-	-	-	hen2	-
4	15659878	15660094	AT4g32440	3' part of At4g32440 or MIR419 precursor	15659878	15659942	CHR04RS015659884	[E2]	2.91	1	2.68	1	-	-	-	-	hen2	-
					15660043	15660094	CHR04RS015660049	[E3]	1.9	1	0.75	1	-	-	-	-	hen2	-
4	15676510	15677917	AT4G32480	mis-spliced (mature mRNA in mtr4)	15676510	15676560	CHR04RS015676516	[E3]	-	-	-	-	1.02	0.96	1.11	0.99	-	mtr4
					15676650	15676706	CHR04RS015676656	[EI3]	2.19	1	0.86	0.94	0.69	0.93	1.4	1	hen2	mtr4
					15676852	15676905	CHR04RS015676858	[E3]	3.62	1	1.34	0.98	3.05	1	3.63	1	hen2	mtr4
					15676997	15677057	CHR04RS015677003	[EI2]	0.75	0.86	0.49	0.94	1.19	0.99	0.89	0.84	hen2	mtr4
					15677167	15677223	CHR04RS015677173	[I2]	0.37	0.66	0.44	0.93	-	-	-	-	hen2	-
					15677347	15677400	CHR04RS015677353	[EI2]	3.19	1	2.61	1	2.71	1	3.3	1	hen2	mtr4
					15677642	15677692	CHR04RS015677648	[E2]	3.23	1	2.75	1	2.73	1	2.9	1	hen2	mtr4
					15677862	15677917	CHR04RS015677868	[E2]	3.09	1	2.83	1	2.18	1	3.06	1	hen2	mtr4
4	16277750	16278463	AT4G33960	3' and and RT	16277750	16277807	CHR04RS016277755	[EV2]	2.63	1	2.52	1	-	-	-	-	hen2	-
					16277960	16278014	CHR04RS016277965	[V2]	3.31	1	3.48	1	-	-	-	-	hen2	-
					16278085	16278141	CHR04RS016278090	[V2]	0.84	0.96	0.31	0.96	-	-	-	-	hen2	-
					16278240	16278302	CHR04RS016278245	[V2]	1.6	1	2.01	1	-	-	-	-	hen2	-
					16278405	16278463	CHR04RS016278410	[V2]	2.19	1	1.78	1	-	-	-	-	hen2	-
4	17021450	17022125	AT4G35940	alternative 5' UTR or UNT	17021450	17021500	CHR04RS017021453	[V2]	2.12	1	0.73	0.82	-	-	-	-	hen2	-	Yes
					17021570	17021628	CHR04RS017021573	[V2]	1.35	1	0.44	0.9	-	-	-	-	hen2	-
					17021780	17021831	CHR04RS017021783	[I2]	1.41	1	1.33	1	-	-	-	-	hen2	-
					17021950	17022009	CHR04RS017021953	[I2]	2.41	1	1.99	1	-	-	-	-	hen2	-
					17022075	17022125	CHR04RS017022078	[I2]	0.97	0.92	0.51	0.63	-	-	-	-	hen2	-
4	17540687	17540943	AT4G37260	5' end	17540687	17540737	CHR04RS017540681	[E3]	3.22	1	2.41	1	-	-	-	-	hen2	-
					17540892	17540943	CHR04RS017540886	[E3]	1.88	1	0.86	1	-	-	-	-	hen2	-
5	8180226	8180974	AT5G24155	mis-spliced	8180226	8180287	CHR05FS008180229	[I2]	2	1	1.67	1	-	-	-	-	hen2	-
					8180431	8180485	CHR05FS008180434	[I2]	1	0.93	1.07	0.99	-	-	-	-	hen2	-
					8180534	8180584	CHR05FS008180537	[EI3]	2.66	1	3.23	1	-	-	-	-	hen2	-
					8180924	8180974	CHR05FS008180927	[E3]	1.32	0.92	1.53	1	-	-	-	-	hen2	-
5	8706897	8707135	AT5G25190	3' end	8706897	8706954	CHR05FS008706900	[E2]	-	-	-	-	1.98	1	2.89	1	-	mtr4
					8707072	8707135	CHR05FS008707075	[E2]	-	-	-	-	1.26	0.85	2.12	1	-	mtr4
5	22895701	22896072	AT5G56550	3' end	22895701	22895759	CHR05FS022912927	[E2]	1.88	1	2.24	1	-	-	-	-	hen2	-
					22895876	22895931	CHR05FS022913102	[E2]	1.91	1	1.37	1	0.91	0.86	1.4	0.97	hen2	mtr4
					22896011	22896072	CHR05FS022913237	[E3]	2.73	1	2.94	1	1.64	1	2.16	1	hen2	mtr4
5	25333557	25334639	AT5G63160	mis-spliced	25333557	25333607	CHR05FS025350783	[E3]	2.49	1	2.91	1	-	-	-	-	hen2	-
					25333762	25333812	CHR05FS025350988	[I2]	1.06	0.46	2.48	1	-	-	-	-	hen2	-
					25334087	25334137	CHR05FS025351313	[E2]	2.21	1	3.72	1	-	-	-	-	hen2	-
					25334222	25334272	CHR05FS025351448	[E2]	1.45	1	3.2	1	-	-	-	-	hen2	-
					25334589	25334639	CHR05FS025351815	[E3]	2.22	1	2.97	1	-	-	-	-	hen2	-
5	25384038	25384633	AT5G63370	3' end	25384038	25384088	CHR05FS025401264	[E2]	2.35	1	3.29	1	-	-	-	-	hen2	-
					25384573	25384633	CHR05FS025401799	[E2]	2.53	1	3.37	1	-	-	-	-	hen2	-
5	3524902	3526497	AT5G11090	alternative 3' end or RT	3524902	3524952	CHR05RS003524903	[E3]	3.09	1	2.15	1	-	-	-	-	hen2	-	Yes
					3525067	3525119	CHR05RS003525068	[E2]	2.39	1	2.44	1	-	-	-	-	hen2	-
					3525262	3525313	CHR05RS003525263	[E3]	2.41	1	2.73	1	-	-	-	-	hen2	-
					3525392	3525442	CHR05RS003525393	[E3]	2.35	1	2.06	1	-	-	-	-	hen2	-
					3525557	3525612	CHR05RS003525558	[E2]	2.46	1	1.59	0.63	-	-	-	-	hen2	-
					3525748	3525803	CHR05RS003525749	[E2]	4	1	4.96	1	-	-	-	-	hen2	-
					3525948	3525998	CHR05RS003525949	[V2]	7.07	1	5.97	1	-	-	-	-	hen2	-
					3526104	3526155	CHR05RS003526105	[V2]	5.37	1	5.29	1	-	-	-	-	hen2	-
					3526280	3526336	CHR05RS003526281	[V2]	5.34	1	5.28	1	-	-	-	-	hen2	-
					3526442	3526497	CHR05RS003526443	[V2]	1.87	1	1.01	1	-	-	-	-	hen2	-
5	5659017	5659456	AT5G17220	alternative 3' end or RT	5659017	5659067	CHR05RS005659019	[E2]	-	-	-	-	1.6	1	0.92	0.85	-	mtr4
					5659212	5659262	CHR05RS005659214	[E2]	2.09	0.98	1.56	1	3.44	1	3.37	1	n.c.	mtr4
					5659397	5659456	CHR05RS005659399	[V2]	-	-	-	-	0.91	0.89	0.91	0.93	-	mtr4
5	7650731	7651596	AT5G22875	mis-spliced	7650731	7650792	CHR05RS007650734	[I2]	1.4	0.92	1.06	0.99	-	-	-	-	hen2	-	Yes
					7650916	7650973	CHR05RS007650919	[I2]	0.95	0.97	1.41	1	-	-	-	-	hen2	-
					7651091	7651156	CHR05RS007651094	[I2]	1.39	1	0.31	0.83	-	-	-	-	hen2	-
					7651546	7651596	CHR05RS007651549	[E2]	2.18	1	2.04	1	-	-	-	-	hen2	-
5	8218324	8218542	AT5G24210	central	8218324	8218374	CHR05RS008218327	[E3]	-	-	-	-	0.88	0.58	3.26	1	-	mtr4
					8218484	8218542	CHR05RS008218487	[E3]	-	-	-	-	0.82	0.48	2.31	1	-	mtr4
5	8668502	8670030	AT5G25130	5' and 3' end	8668502	8668563	CHR05RS008668505	[EI3]	1.29	0.6	1.53	1	-	-	-	-	hen2	-
					8669822	8669875	CHR05RS008669825	[E3]	1.66	1	0.54	0.95	-	-	-	-	hen2	-
					8669972	8670030	CHR05RS008669975	[E3]	2.29	1	1.66	1	-	-	-	-	hen2	-
5	8774087	8776269	AT5G25280	alternative 3' end or RT	8774087	8774137	CHR05RS008774090	[E2]	2.12	1	2.62	1	-	-	-	-	hen2	-	Yes
					8774257	8774307	CHR05RS008774260	[E3]	3.56	1	3.13	1	-	-	-	-	hen2	-
					8774922	8774973	CHR05RS008774925	[E2]	5.41	1	5.48	1	-	-	-	-	hen2	-
					8775032	8775087	CHR05RS008775035	[E3]	4.98	1	4.91	1	2.85	1	2.78	1	hen2	mtr4
					8775196	8775246	CHR05RS008775199	[E2]	5.62	1	4.83	1	1.31	0.98	2.96	1	hen2	mtr4
					8775406	8775462	CHR05RS008775409	[E2]	6.08	1	6.51	1	1.73	1	2.87	1	hen2	mtr4
					8775571	8775621	CHR05RS008775574	[V2]	5.45	1	5.25	1	1.28	0.98	2.16	1	hen2	mtr4
					8775751	8775807	CHR05RS008775754	[V2]	4.37	1	3.74	1	-	-	-	-	hen2	-
					8775856	8775909	CHR05RS008775859	[V3]	4.29	1	4.37	1	-	-	-	-	hen2	-
					8776216	8776269	CHR05RS008776219	[V2]	3.33	1	4.07	1	-	-	-	-	hen2	-
5	8898486	8901501	AT5G25560	5' and 3' regions	8898486	8898540	CHR05RS008898489	[I2]	2.68	1	2.1	1	-	-	-	-	hen2	-
					8898671	8898724	CHR05RS008898674	[I2]	1.64	1	1.03	1	-	-	-	-	hen2	-
					8898786	8898839	CHR05RS008898789	[I2]	2.88	1	2.08	1	-	-	-	-	hen2	-
					8899113	8899172	CHR05RS008899116	[I2]	3.16	1	2.22	1	-	-	-	-	hen2	-
					8901311	8901361	CHR05RS008901314	[E2]	3.55	1	2.7	1	-	-	-	-	hen2	-
					8901451	8901501	CHR05RS008901454	[E2]	2.77	1	2.02	1	-	-	-	-	hen2	-
5	9477644	9478690	AT5G26920	3' end	9477644	9477707	CHR05RS009477647	[E2]	1.12	0.63	1.3	0.99	-	-	-	-	hen2	-
					9478321	9478371	CHR05RS009478324	[E2]	0.97	0.73	1.26	1	-	-	-	-	hen2	-
					9478446	9478504	CHR05RS009478449	[E2]	1.92	1	2.51	1	-	-	-	-	hen2	-
					9478631	9478690	CHR05RS009478634	[E2]	2.4	1	1.66	1	-	-	-	-	hen2	-
5	10263001	10263568	AT5G28280	alternative 3' end or RT	10263001	10263053	CHR05RS010263005	[E2]	3.06	1	1.69	1	-	-	-	-	hen2	-
					10263166	10263229	CHR05RS010263170	[E3]	1.82	1	2.09	1	-	-	-	-	hen2	-
					10263386	10263443	CHR05RS010263390	[V2]	1.36	1	1.86	1	-	-	-	-	hen2	-
					10263511	10263568	CHR05RS010263515	[V3]	0.93	0.53	0.72	0.6	-	-	-	-	hen2	-
5	16151642	16152024	AT5G40380	alternative 5' UTR or UNT	16151642	16151701	CHR05RS016168870	[V2]	3.31	1	2.78	1	-	-	-	-	hen2	-
					16151846	16151901	CHR05RS016169074	[E3]	1.12	1	0.39	0.65	-	-	-	-	hen2	-
					16151966	16152024	CHR05RS016169194	[E2]	1.93	1	1.07	0.73	-	-	-	-	hen2	-
5	17731844	17733267	AT5G44060	alternative 3' end or RT	17731844	17731902	CHR05RS017749071	[E2]	1.18	0.99	0.98	0.95	-	-	-	-	hen2	-	Yes
					17732014	17732075	CHR05RS017749241	[V2]	1.4	1	1.38	1	-	-	-	-	hen2	-
					17732204	17732262	CHR05RS017749431	[V2]	1.24	1	0.97	1	-	-	-	-	hen2	-
					17732384	17732442	CHR05RS017749611	[V2]	4.84	1	4.93	1	-	-	-	-	hen2	-
					17732549	17732600	CHR05RS017749776	[V2]	3.2	1	3.35	1	-	-	-	-	hen2	-
					17732654	17732716	CHR05RS017749881	[V2]	2.2	1	1.92	1	-	-	-	-	hen2	-
					17732844	17732903	CHR05RS017750071	[V2]	1.92	1	2.07	1	-	-	-	-	hen2	-
					17733209	17733267	CHR05RS017750436	[V2]	1.21	0.92	1.6	1	-	-	-	-	hen2	-
5	18849562	18850135	AT5G46470	alternative 3' end or RT	18849562	18849613	CHR05RS018866789	[E3]	1.59	1	1.13	0.99	-	-	-	-	hen2	-
					18849762	18849826	CHR05RS018866989	[V2]	2.86	1	2.52	1	-	-	-	-	hen2	-
					18849882	18849940	CHR05RS018867109	[V2]	4.29	1	4.01	1	-	-	-	-	hen2	-
					18850082	18850135	CHR05RS018867309	[V2]	2.78	1	2.47	1	-	-	-	-	hen2	-
5	19180586	19180951	AT5G47230	3' end	19180586	19180636	CHR05RS019197813	[E3]	3.42	1	3.17	1	1.11	0.99	3.54	1	hen2	mtr4
					19180696	19180746	CHR05RS019197923	[E3]	3.56	1	3.27	1	1.18	1	3.01	1	hen2	mtr4
					19180901	19180951	CHR05RS019198128	[E3]	2.97	1	3.19	1	1.6	0.97	3.44	1	hen2	mtr4
5	19227587	19227776	AT5G47390	mis-spliced	19227587	19227641	CHR05RS019244814	[E2]	-	-	-	-	1.19	0.87	1.41	0.88	-	mtr4
					19227717	19227776	CHR05RS019244944	[I2]	-	-	-	-	1.26	0.98	1.13	0.9	-	mtr4
5	20051935	20052307	AT5G49450, AT5G49448	overlapping genes	20051935	20051993	CHR05RS020069161	[M2]	1.01	0.6	2.01	1	-	-	-	-	hen2	-
					20052250	20052307	CHR05RS020069476	[M2]	2.51	1	3.11	1	-	-	-	-	hen2	-
5	21599628	21599838	AT5G53230	3' end	21599628	21599678	CHR05RS021616854	[E3]	-	-	-	-	2.6	1	2.55	1	-	mtr4
					21599788	21599838	CHR05RS021617014	[E2]	-	-	-	-	1.01	0.94	1.22	1	-	mtr4
5	23189073	23189448	AT5G57220	central	23189073	23189123	CHR05RS023206299	[EI3]	1.32	0.75	1.17	1	-	-	-	-	hen2	-
					23189248	23189298	CHR05RS023206474	[E3]	1.58	0.76	2.32	1	-	-	-	-	hen2	-
					23189398	23189448	CHR05RS023206624	[E2]	1.59	0.8	1.16	1	-	-	-	-	hen2	-
5	23310514	23311876	AT5G57565	alternative 3' end or RT	23310514	23310572	CHR05RS023327740	[E3]	1.1	0.94	2.23	1	-	-	-	-	hen2	-
					23310644	23310694	CHR05RS023327870	[E3]	2.47	1	3.27	1	-	-	-	-	hen2	-
					23310847	23310908	CHR05RS023328073	[E2]	2.94	1	3.03	1	-	-	-	-	hen2	-
					23311647	23311706	CHR05RS023328873	[V2]	3.02	1	3.35	1	-	-	-	-	hen2	-
					23311822	23311876	CHR05RS023329048	[V2]	2.46	1	2.63	1	-	-	-	-	hen2	-
5	24916772	24917299	AT5G62020	central	24916772	24916823	CHR05RS024933998	[E2]	3.16	1	2.76	1	-	-	-	-	hen2	-
					24916967	24917017	CHR05RS024934193	[E2]	1.05	0.98	1.73	1	-	-	-	-	hen2	-
					24917127	24917179	CHR05RS024934353	[E2]	2.64	1	2.85	1	-	-	-	-	hen2	-
					24917247	24917299	CHR05RS024934473	[E2]	1.99	1	1.93	1	-	-	-	-	hen2	-
5	25747569	25747752	AT5G64390	alternative 3' end or RT	25747569	25747635	CHR05RS025764795	[E3]	1.28	0.75	1.61	1	-	-	-	-	hen2	-
					25747694	25747752	CHR05RS025764920	[V2]	2.9	1	2.63	1	-	-	-	-	hen2	-
