# Supplementary material for: The RNA Helicases AtMTR4 and HEN2 Target Specific Subsets of Nuclear Transcripts for Degradation by the Nuclear Exosome in Arabidopsis thaliana
Source: PLoS Genet. 2014 Aug 21;10(8):e1004564. doi: 10.1371/journal.pgen.1004564 (PMC4140647; doi:10.1371/journal.pgen.1004564)
Supplement: Table S5 — Analysis of microarray data. Regions corresponding to introns. (XLSX) [file pgen.1004564.s024.xlsx]

## Sheet: Feuil1
Table S5: upregulated regions in introns
Regions upregulated excusively in hen2 are in green, regions detected only in mtr4 in light blue, and regions detected in both mutants are in turquoise. The probe.ID can be used to find upregulated probes in the context of the Arabidopsis genome using Flagdb++ (http://urgv.evry.inra.fr/FLAGdb++). Probes that were not part of a consecutive region in one mutant were not considered as "region" for t…
Chromosome	start of region	stop of region	annotation	start of probe	end of probe	Probe.ID	type of probe	WT vs hen2, 1st replicate (log2 FC)	conditional probability, 1st replicate	WT vs hen2, 2nd replicate (log2 FC)	conditional probability, 2nd replicate	WT vs mtr4, 1st replicate (log2 FC)	conditional probability, 1st replicate	WT vs mtr4, 2nd replicate (log2 FC)	conditional probability, 2nd replicate	UP.in.hen2	UP.in.mtr4	region detected by Chekanova et al, 2007
1	6970131	6970651	AT1G20100	6970131	6970190	CHR01FS006970122	[EI2]	2.21	0.99	1.96	1	-	-	-	-	hen2	-	Yes
				6970496	6970555	CHR01FS006970487	[I2]	2.74	1	3.25	1	-	-	-	-	hen2	-
				6970601	6970651	CHR01FS006970592	[EI3]	2.25	1	2.52	1	-	-	-	-	hen2	-
1	7530346	7530674	AT1G21500	7530346	7530396	CHR01FS007530335	[I2]	-	-	-	-	1.26	1	1.14	0.73	-	mtr4
				7530616	7530674	CHR01FS007530605	[I2]	-	-	-	-	1.42	1	1.58	0.99	-	mtr4
1	22722784	22723017	AT1G61580	22722784	22722846	CHR01FS022726449	[I2]	4.64	1	4.65	1	-	-	-	-	hen2	-	Yes
				22722959	22723017	CHR01FS022726624	[I2]	6.04	1	5.63	1	-	-	-	-	hen2	-
1	100221	100428	AT1G01240	100221	100280	CHR01RS000100221	[I2]	1.15	0.97	1.14	0.98	-	-	-	-	hen2	-
				100371	100428	CHR01RS000100371	[I2]	0.82	0.8	0.85	0.96	-	-	-	-	hen2	-
1	4106695	4106964	AT1G12110	4106695	4106749	CHR01RS004106693	[IE2]	0.96	0.91	0.48	0.71	-	-	-	-	hen2	-
				4106909	4106964	CHR01RS004106907	[I2]	1.35	1	0.79	0.75	-	-	-	-	hen2	-
1	7143198	7143447	AT1G20620	7143198	7143257	CHR01RS007143188	[I2]	3.8	1	3.91	1	-	-	-	-	hen2	-
				7143393	7143447	CHR01RS007143383	[I2]	0.76	0.58	1.38	1	-	-	-	-	hen2	-
1	9482291	9482465	AT1G27290	9482291	9482347	CHR01RS009482278	[I2]	1.89	1	3.13	1	1.53	0.98	2.05	1	hen2	mtr4
				9482406	9482465	CHR01RS009482393	[I2]	2.97	1	3.1	1	1.3	0.99	1.96	1	hen2	mtr4
1	10029273	10029642	AT1G28520	10029273	10029329	CHR01RS010029259	[I2]	1.49	1	0.56	0.72	-	-	-	-	hen2	-
				10029383	10029437	CHR01RS010029369	[I2]	0.58	0.83	0.99	0.97	-	-	-	-	hen2	-
				10029573	10029642	CHR01RS010029559	[I2]	1.09	0.83	1.03	0.98	-	-	-	-	hen2	-
1	21043601	21043967	AT1G56220	21043601	21043665	CHR01RS021047266	[I2]	2.85	1	1.3	1	-	-	-	-	hen2	-
				21043911	21043967	CHR01RS021047576	[I2]	2.75	1	1.86	0.99	-	-	-	-	hen2	-
1	24552637	24553539	AT1G65960	24552637	24552696	CHR01RS024556300	[I2]	3.15	1	2.8	1	-	-	-	-	hen2	-
				24552807	24552861	CHR01RS024556470	[I2]	2.1	1	2.1	1	-	-	-	-	hen2	-
				24552967	24553019	CHR01RS024556630	[I2]	0.81	0.99	0.86	0.99	-	-	-	-	hen2	-
				24553177	24553231	CHR01RS024556840	[I2]	0.88	0.97	0.62	0.99	-	-	-	-	hen2	-
				24553487	24553539	CHR01RS024557150	[I2]	2.21	1	0.97	0.98	-	-	-	-	hen2	-
2	11073210	11074115	AT2G25970	11073210	11073266	CHR02FS011080288	[I2]	2.68	1	2.1	1	-	-	-	-	hen2	-
				11073393	11073443	CHR02FS011080471	[I2]	3.23	1	2.56	1	-	-	-	-	hen2	-
				11073548	11073598	CHR02FS011080626	[I2]	2.42	1	1.71	1	-	-	-	-	hen2	-
				11073718	11073782	CHR02FS011080796	[I2]	2.47	1	2.36	1	-	-	-	-	hen2	-
				11073863	11073913	CHR02FS011080941	[I2]	2.56	1	2.42	1	-	-	-	-	hen2	-
				11074050	11074115	CHR02FS011081128	[I2]	2.86	1	2.58	1	-	-	-	-	hen2	-
2	1966976	1967359	AT2G05380	1966976	1967029	CHR02RS001966973	[I2]	0.87	0.89	0.84	0.94	-	-	-	-	hen2	-	Yes
				1967181	1967241	CHR02RS001967178	[I2]	3.27	1	2.84	1	-	-	-	-	hen2	-
				1967301	1967359	CHR02RS001967298	[I2]	1.96	1	1.2	1	-	-	-	-	hen2	-
2	13040962	13041242	AT2G30600	13040962	13041021	CHR02RS013048039	[I2]	1.09	0.98	1.7	1	-	-	-	-	hen2	-
				13041187	13041242	CHR02RS013048264	[I2]	1.57	1	1.06	0.98	-	-	-	-	hen2	-
2	13527748	13528147	AT2G31810	13527748	13527806	CHR02RS013534825	[IE2]	1.09	0.9	0.85	0.79	-	-	-	-	hen2	-
				13527933	13527986	CHR02RS013535010	[I2]	0.45	0.73	0.6	0.63	-	-	-	-	hen2	-
				13528083	13528147	CHR02RS013535160	[I2]	1.15	0.83	1.21	0.85	-	-	-	-	hen2	-
2	14234453	14234633	AT2G33620	14234453	14234513	CHR02RS014241529	[IE3]	2.62	1	2.43	1	-	-	-	-	hen2	-
				14234573	14234633	CHR02RS014241649	[I3]	2.06	1	2.84	1	-	-	-	-	hen2	-
2	16291957	16292225	AT2G39010	16291957	16292018	CHR02RS016299035	[I2]	1.82	1	1.89	1	-	-	-	-	hen2	-
				16292174	16292225	CHR02RS016299252	[I2]	2.1	1	0.84	0.93	-	-	-	-	hen2	-
2	17269458	17269672	AT2G41430	17269458	17269518	CHR02RS017276536	[EI2]	2.65	1	2.49	1	-	-	-	-	hen2	-
				17269608	17269672	CHR02RS017276686	[I2]	2.58	1	2.2	1	2.32	-	1.83	1	hen2	n.c.
3	196902	197572	AT3G01500	196902	196957	CHR03FS000196909	[I2]	4.8	1	5.43	1	-	-	-	-	hen2	-	Yes
				197007	197066	CHR03FS000197014	[I2]	5.52	1	4.73	1	-	-	-	-	hen2	-
				197177	197238	CHR03FS000197184	[I2]	4.56	1	4.16	1	-	-	-	-	hen2	-
				197397	197455	CHR03FS000197404	[I2]	3.88	1	3.8	1	-	-	-	-	hen2	-
				197519	197572	CHR03FS000197526	[I2]	1.98	1	2.18	1	-	-	-	-	hen2	-
3	3182204	3182465	AT3G10282	3182204	3182261	CHR03RS003182209	[I3]	2.87	1	3.01	1	-	-	-	-	hen2	-
				3182409	3182465	CHR03RS003182414	[I3]	0.72	0.61	0.76	0.92	-	-	-	-	hen2	-
3	5054167	5054511	AT3G15010	5054167	5054227	CHR03RS005054174	[I2]	3.85	1	3.27	1	-	-	-	-	hen2	-
				5054317	5054367	CHR03RS005054324	[I2]	2.03	1	0.97	1	-	-	-	-	hen2	-
				5054452	5054511	CHR03RS005054459	[I2]	3.34	1	3.09	1	-	-	-	-	hen2	-
4	9213310	9213477	AT4G16280	9213310	9213368	CHR04FS009213326	[I2]	1.72	1	2.58	1	-	-	-	-	hen2	-
				9213420	9213477	CHR04FS009213436	[I2]	1.41	0.99	1.57	1	-	-	-	-	hen2	-
4	5758565	5758906	AT4G08980	5758565	5758618	CHR04RS005758562	[I3]	2.78	1	2.62	1	-	-	-	-	hen2	-
				5758670	5758728	CHR04RS005758667	[I2]	2.77	1	3.13	1	-	-	-	-	hen2	-
				5758845	5758906	CHR04RS005758842	[I2]	2.29	1	2.68	1	-	-	-	-	hen2	-
4	7521590	7521791	AT4G12800	7521590	7521640	CHR04RS007521587	[EI2]	1.19	0.76	0.71	0.69	-	-	-	-	hen2	-
				7521735	7521791	CHR04RS007521732	[I2]	1.44	0.92	0.56	0.95	-	-	-	-	hen2	-
4	9517240	9517627	AT4G16915	9517240	9517301	CHR04RS009517259	[I3]	1.68	1	1.67	1	-	-	-	-	hen2	-
				9517355	9517414	CHR04RS009517374	[IE3]	0.46	0.51	1.11	0.97	-	-	-	-	hen2	-
				9517565	9517627	CHR04RS009517584	[I3]	1.36	0.69	1.71	1	-	-	-	-	hen2	-
4	16023040	16023270	AT4G33220	16023040	16023095	CHR04RS016023044	[I2]	1.15	0.97	1.82	1	-	-	-	-	hen2	-
				16023210	16023270	CHR04RS016023214	[I2]	1.15	0.92	0.98	0.89	-	-	-	-	hen2	-
4	16355798	16356397	AT4G34150	16355798	16355860	CHR04RS016355802	[I2]	1.99	1	0.39	0.52	1.31	0.83	3.77	1	hen2	n.c.
				16356343	16356397	CHR04RS016356347	[IE2]	0.84	0.74	0.27	0.39	-	-	-	-	hen2	-
5	20014499	20015847	AT5G49360	20014499	20014551	CHR05FS020031725	[I2]	4.23	1	1.97	1	2.09	1	2.63	1	hen2	mtr4
				20014604	20014665	CHR05FS020031830	[I2]	-	-	-	-	2.69	1	2.78	1	-	mtr4
				20014769	20014825	CHR05FS020031995	[I2]	3.83	1	2.69	1	1.94	1	2.75	1	hen2	mtr4
				20014939	20014996	CHR05FS020032165	[I2]	4.66	1	2.25	1	-	-	-	-	hen2	-
				20015099	20015153	CHR05FS020032325	[I2]	2.66	1	1.66	1	1.35	1	2.07	1	hen2	mtr4
				20015264	20015321	CHR05FS020032490	[I2]	3.66	1	2.43	1	1.8	1	2.69	1	hen2	mtr4
				20015784	20015847	CHR05FS020033010	[I2]	-	-	-	-	1.44	1	1.43	0.83	-	mtr4
5	2330978	2331227	AT5G07370	2330978	2331035	CHR05RS002330979	[I2]	2.75	1	2.19	1	-	-	-	-	hen2	-
				2331168	2331227	CHR05RS002331169	[I2]	3.82	1	3.62	1	-	-	-	-	hen2	-
5	3719271	3719511	AT5G11580	3719271	3719332	CHR05RS003719272	[I3]	-	-	-	-	2.06	1	1.69	1	-	mtr4
				3719451	3719511	CHR05RS003719452	[I2]	-	-	-	-	1.55	1	0.91	0.79	-	mtr4
5	4759615	4760338	AT5G14740	4759615	4759667	CHR05RS004759618	[I2]	2.96	1	2.15	1	-	-	-	-	hen2	-
				4759785	4759837	CHR05RS004759788	[I2]	1.5	1	1.51	1	-	-	-	-	hen2	-
				4759960	4760017	CHR05RS004759963	[I2]	3.86	1	2.59	1	-	-	-	-	hen2	-
				4760280	4760338	CHR05RS004760283	[I2]	1.74	0.88	1.79	1	-	-	-	-	hen2	-
5	6423649	6424212	AT5G19140	6423649	6423699	CHR05RS006423651	[I2]	1.44	0.99	1.39	1	-	-	-	-	hen2	-	Yes
				6423779	6423833	CHR05RS006423781	[I2]	1.42	1	1.37	1	-	-	-	-	hen2	-
				6423944	6424002	CHR05RS006423946	[I2]	4.16	1	3.47	1	1.59	0.99	2.18	1	hen2	n.c.
				6424154	6424212	CHR05RS006424156	[I2]	0.75	0.52	1.28	1	-	-	-	-	hen2	-
5	7608819	7609362	AT5G22794	7608819	7608882	CHR05RS007608822	[I3]	1.09	0.9	3.82	1	-	-	-	-	hen2	-
				7608974	7609046	CHR05RS007608977	[I3]	0.84	0.86	1.39	1	-	-	-	-	hen2	-
				7609199	7609252	CHR05RS007609202	[I3]	0.85	0.92	1.51	1	-	-	-	-	hen2	-
				7609309	7609362	CHR05RS007609312	[I3]	1.37	1	1.56	1	-	-	-	-	hen2	-
5	17979880	17980060	AT5G44580	17979880	17979936	CHR05RS017997107	[I2]	-	-	-	-	2.08	1	1.84	1	-	mtr4
				17980003	17980060	CHR05RS017997230	[I2]	-	-	-	-	1.52	1	1.1	0.93	-	mtr4
5	22736482	22736689	AT5G56170	22736482	22736543	CHR05RS022753708	[I2]	-	-	-	-	1.69	1	2.72	1	-	mtr4
				22736627	22736689	CHR05RS022753853	[I2]	-	-	-	-	1.36	1	2.61	1	-	mtr4
