# Supplementary material for: The RNA Helicases AtMTR4 and HEN2 Target Specific Subsets of Nuclear Transcripts for Degradation by the Nuclear Exosome in Arabidopsis thaliana
Source: PLoS Genet. 2014 Aug 21;10(8):e1004564. doi: 10.1371/journal.pgen.1004564 (PMC4140647; doi:10.1371/journal.pgen.1004564)
Supplement: Table S6 — Analysis of microarray data. Regions corresponding to mRNAs. (XLSX) [file pgen.1004564.s025.xlsx]

## Sheet: Lange et al. Table S6
Table S6: full-length mRNAs and RNAs with at least 50% of exonic probes upregulated
Regions upregulated excusively in hen2 are in green, regions detected only in mtr4 in light blue, and regions detected in both mutants are in turquoise. The probe.ID can be used to find upregulated probes in the context of the Arabidopsis genome using Flagdb++ (http://urgv.evry.inra.fr/FLAGdb++). Probes that were not part of a consecutive region in one mutant were not considered as "region" for t…
Chromosome	start of region	stop of region	annotation	comment	start of probe	end of probe	Probe.ID	type of probe	WT vs hen2, 1st replicate (log2 FC)	conditional probability, 1st replicate	WT vs hen2, 2nd replicate (log2 FC)	conditional probability, 2nd replicate	WT vs mtr4, 1st replicate (log2 FC)	conditional probability, 1st replicate	WT vs mtr4, 2nd replicate (log2 FC)	conditional probability, 2nd replicate	UP.in.hen2	UP.in.mtr4	region detected by Chekanova et al, 2007
1	572119	574296	AT1G02660	>50%	572119	572171	CHR01FS000572119	[E2]	2.91	1	3.61	1	-	-	-	-	hen2	-
					572244	572294	CHR01FS000572244	[E2]	2.89	1	3.67	1	-	-	-	-	hen2	-
					572449	572509	CHR01FS000572449	[E2]	2.69	1	3.81	1	-	-	-	-	hen2	-
					572599	572649	CHR01FS000572599	[E2]	1.63	1	2.55	1	-	-	-	-	hen2	-
					572724	572781	CHR01FS000572724	[EI2]	2.76	1	3.67	1	-	-	-	-	hen2	-
					572934	572985	CHR01FS000572934	[E2]	2.1	1	3.74	1	-	-	-	-	hen2	-
					573059	573109	CHR01FS000573059	[E2]	1.29	0.96	2.28	1	-	-	-	-	hen2	-
					573214	573264	CHR01FS000573214	[EI2]	2.69	1	3.22	1	-	-	-	-	hen2	-
					574239	574296	CHR01FS000574239	[E2]	2.07	1	2.97	1	-	-	-	-	hen2	-
1	2190215	2190608	AT1G07135	>50%	2190215	2190265	CHR01FS002190214	[E2]	4	1	4.41	1	1.87	0.99	3.59	1	hen2	mtr4
					2190435	2190488	CHR01FS002190434	[E2]	3.82	1	3.78	1	1.19	1	4.33	1	hen2	mtr4
					2190550	2190608	CHR01FS002190549	[E2]	2.66	1	4.51	1	2.17	1	4.26	1	hen2	mtr4
1	8911181	8912262	AT1G25400	>50%	8911181	8911237	CHR01FS008911168	[E2]	2.26	1	3.16	1	-	-	-	-	hen2	-
					8911362	8911419	CHR01FS008911349	[E2]	3.9	1	3.54	1	-	-	-	-	hen2	-
					8911512	8911562	CHR01FS008911499	[E3]	3.91	1	3.26	1	-	-	-	-	hen2	-
					8911727	8911777	CHR01FS008911714	[E2]	3.18	1	3.26	1	-	-	-	-	hen2	-
					8911837	8911887	CHR01FS008911824	[E2]	3.89	1	3.94	1	-	-	-	-	hen2	-
					8912212	8912262	CHR01FS008912199	[E3]	2.79	1	3.63	1	-	-	-	-	hen2	-
1	27639469	27640179	AT1G73500	>50%	27639469	27639520	CHR01FS027643130	[E3]	3.17	1	2.52	1	-	-	-	-	hen2	-
					27639639	27639689	CHR01FS027643300	[E3]	3.26	1	1.85	0.97	-	-	-	-	hen2	-
					27639839	27639896	CHR01FS027643500	[E3]	2.98	1	2.29	1	-	-	-	-	hen2	-
					27639974	27640025	CHR01FS027643635	[E3]	2.76	1	1.56	1	-	-	-	-	hen2	-
					27640129	27640179	CHR01FS027643790	[E3]	1.61	1	2.03	1	-	-	-	-	hen2	-
1	29804834	29809504	AT1G79245	full, pseudogene	29804834	29804884	CHR01FS029809727	[E3]	4.61	1	5.01	1	-	-	-	-	hen2	-	Yes
					29804999	29805058	CHR01FS029809892	[E2]	1.35	1	1.37	1	-	-	-	-	hen2	-
					29805169	29805219	CHR01FS029810062	[E2]	2.63	1	2.57	1	-	-	-	-	hen2	-
					29805364	29805423	CHR01FS029810257	[E2]	4.6	1	4.7	1	-	-	-	-	hen2	-
					29805524	29805581	CHR01FS029810417	[E2]	1.34	1	2.49	1	-	-	-	-	hen2	-
					29805714	29805765	CHR01FS029810607	[E2]	3.93	1	5.11	1	-	-	-	-	hen2	-
					29805849	29805906	CHR01FS029810742	[E2]	4.37	1	4.72	1	-	-	-	-	hen2	-
					29806214	29806264	CHR01FS029811107	[E2]	5.18	1	5	1	-	-	-	-	hen2	-
					29806379	29806440	CHR01FS029811272	[E2]	4.8	1	4.73	1	-	-	-	-	hen2	-
					29806524	29806574	CHR01FS029811417	[E2]	5	1	5.09	1	-	-	-	-	hen2	-
					29806664	29806715	CHR01FS029811557	[E2]	5.11	1	5.16	1	-	-	-	-	hen2	-
					29806864	29806914	CHR01FS029811757	[E2]	5.67	1	5.29	1	2.2	1	2.6	1	hen2	mtr4
					29806979	29807038	CHR01FS029811872	[E2]	4.97	1	4.84	1	2.01	1	2.44	1	hen2	mtr4
					29807144	29807211	CHR01FS029812037	[E2]	4.74	1	5.29	1	-	-	-	-	hen2	-
					29807355	29807405	CHR01FS029812248	[E2]	4.79	1	4.81	1	-	-	-	-	hen2	-
					29807525	29807588	CHR01FS029812418	[E2]	5.33	1	5.19	1	0.9	0.98	1.58	1	hen2	mtr4
					29807700	29807755	CHR01FS029812593	[E2]	5.34	1	5.02	1	2.18	1	2.2	0.96	hen2	mtr4
					29807810	29807860	CHR01FS029812703	[E3]	5.74	1	5.64	1	2.02	1	2.59	1	hen2	mtr4
					29808011	29808061	CHR01FS029812904	[E2]	5.48	1	5.82	1	1.02	1	1.75	1	hen2	mtr4
					29808181	29808247	CHR01FS029813074	[E3]	5.7	1	5.25	1	1.66	1	1.49	1	hen2	mtr4
					29808361	29808414	CHR01FS029813254	[E3]	5.8	1	5.82	1	-	-	-	-	hen2	-
					29808514	29808564	CHR01FS029813407	[E2]	5.94	1	5.82	1	1.81	1	2.38	1	hen2	mtr4
					29808674	29808724	CHR01FS029813567	[E2]	5.56	1	5.94	1	0.98	1	1.55	1	hen2	mtr4
					29808809	29808867	CHR01FS029813702	[E2]	6.41	1	5.96	1	2.5	1	2.63	1	hen2	mtr4
					29808989	29809041	CHR01FS029813882	[E2]	5.88	1	5.49	1	1.4	1	1.99	1	hen2	mtr4
					29809139	29809192	CHR01FS029814032	[E2]	6.2	1	6.3	1	3	1	2.99	1	hen2	mtr4
					29809294	29809354	CHR01FS029814187	[E2]	5.14	1	3.45	1	-	-	-	-	hen2	-
					29809454	29809504	CHR01FS029814347	[E2]	1.24	0.93	0.97	0.83	-	-	-	-	hen2	-
1	6711065	6711669	AT1G19397	>50%	6711065	6711115	CHR01RS006711056	[E3]	3.33	1	3.6	1	-	-	-	-	hen2	-
					6711242	6711307	CHR01RS006711233	[E2]	2.26	1	3.36	1	-	-	-	-	hen2	-
					6711417	6711476	CHR01RS006711408	[E2]	3.8	1	3.49	1	-	-	-	-	hen2	-
					6711612	6711669	CHR01RS006711603	[E2]	3.67	1	3.66	1	-	-	-	-	hen2	-
1	7696831	7697484	AT1G21910	>50%	7696831	7696884	CHR01RS007696820	[E3]	-	-	-	-	0.95	0.91	0.66	0.54	-	mtr4
					7696936	7696986	CHR01RS007696925	[E2]	-	-	-	-	1.42	1	2.7	1	-	mtr4
					7697126	7697183	CHR01RS007697115	[E2]	1.94	1	3.5	1	2.09	1	2.82	1	hen2	mtr4
					7697271	7697321	CHR01RS007697260	[E2]	1.34	1	3.18	1	1.02	1	2.61	1	hen2	mtr4
					7697427	7697484	CHR01RS007697416	[E2]	1.55	1	3.63	1	1.38	1	3.17	1	hen2	mtr4
1	7836256	7837259	AT1G22190	>50%	7836256	7836312	CHR01RS007836245	[E2]	-	-	-	-	1.37	1	1.66	1	-	mtr4
					7836371	7836421	CHR01RS007836360	[E2]	2.31	1	2.7	1	3.22	1	2.44	1	hen2	mtr4
					7836536	7836586	CHR01RS007836525	[E3]	2.17	1	2.4	1	1.85	1	2.39	1	hen2	mtr4
					7836726	7836778	CHR01RS007836715	[E2]	1.79	0.98	1.83	1	2.46	1	2.31	1	hen2	mtr4
					7837201	7837259	CHR01RS007837190	[E2]	2.25	1	2.25	1	-	-	-	-	hen2	-
1	9179478	9181691	AT1G26560	>50%	9179478	9179541	CHR01RS009179465	[EI2]	-	-	-	-	1	0.7	0.77	0.69	-	mtr4
					9180333	9180383	CHR01RS009180320	[E3]	-	-	-	-	1.9	1	1.46	0.99	-	mtr4
					9180458	9180515	CHR01RS009180445	[E2]	-	-	-	-	1.53	1	1.12	0.94	-	mtr4
					9180648	9180698	CHR01RS009180635	[E2]	-	-	-	-	2.4	1	2.16	1	-	mtr4
					9180838	9180888	CHR01RS009180825	[E2]	-	-	-	-	2.21	1	2.19	1	-	mtr4
					9180948	9180998	CHR01RS009180935	[E2]	-	-	-	-	1.73	1	2.48	1	-	mtr4
					9181293	9181355	CHR01RS009181280	[E2]	-	-	-	-	2.05	1	2.68	1	-	mtr4
					9181498	9181559	CHR01RS009181485	[E2]	-	-	-	-	2.13	1	1.88	1	-	mtr4
					9181633	9181691	CHR01RS009181620	[E3]	-	-	-	-	1.04	0.97	0.69	0.42	-	mtr4
1	9184955	9187453	AT1G26580	>50%	9184955	9185008	CHR01RS009184942	[E2]	1.99	1	1.81	1	-	-	-	-	hen2	-
					9185081	9185131	CHR01RS009185068	[E2]	2.39	0.72	2.49	1	-	-	-	-	hen2	-
					9185268	9185328	CHR01RS009185255	[E2]	3.52	1	2.54	1	-	-	-	-	hen2	-
					9185403	9185463	CHR01RS009185390	[E2]	3.8	1	3.45	1	-	-	-	-	hen2	-
					9185623	9185674	CHR01RS009185610	[E2]	1.94	1	2.03	1	-	-	-	-	hen2	-
					9185733	9185788	CHR01RS009185720	[EI2]	0.6	0.92	0.48	0.91	-	-	-	-	hen2	-
					9185938	9186001	CHR01RS009185925	[E2]	2.63	1	2.8	1	-	-	-	-	hen2	-
					9186108	9186158	CHR01RS009186095	[E2]	2.85	1	2.41	1	-	-	-	-	hen2	-
					9186253	9186303	CHR01RS009186240	[E2]	2.53	1	2.45	1	-	-	-	-	hen2	-
					9186598	9186652	CHR01RS009186585	[E3]	2.45	1	2.47	1	-	-	-	-	hen2	-
					9186748	9186798	CHR01RS009186735	[E2]	0.97	0.98	0.88	1	-	-	-	-	hen2	-
					9186948	9186998	CHR01RS009186935	[E2]	2.8	1	3.52	1	-	-	-	-	hen2	-
					9187068	9187125	CHR01RS009187055	[E2]	2.68	1	3.23	1	-	-	-	-	hen2	-
					9187274	9187325	CHR01RS009187261	[E2]	2.36	1	2.72	1	-	-	-	-	hen2	-
					9187394	9187453	CHR01RS009187381	[E2]	2.69	1	2.85	1	-	-	-	-	hen2	-
1	10322807	10322967	AT1G29510	>50%	10322807	10322857	CHR01RS010322793	[E3]	2.04	1	1.02	0.98	-	-	-	-	hen2	-
					10322917	10322967	CHR01RS010322903	[E3]	1.68	0.98	0.97	0.96	-	-	-	-	hen2	-
1	11931385	11931754	AT1G32928	full cds	11931385	11931435	CHR01RS011931365	[E2]	2.83	1	1.88	1	1.99	1	2.38	1	n.c.	mtr4
					11931535	11931585	CHR01RS011931515	[E3]	-	-	-	-	1.1	1	1.1	0.98	-	mtr4
					11931689	11931754	CHR01RS011931669	[E2]	-	-	-	-	1.1	0.96	1.34	0.94	-	mtr4
1	12852098	12852953	AT1G35140	>50%	12852098	12852156	CHR01RS012852076	[E2]	2.21	1	3.29	1	2.68	1	3.69	1	hen2	mtr4
					12852233	12852283	CHR01RS012852211	[E3]	1.04	0.98	2.15	1	0.92	0.91	2.25	1	hen2	mtr4
					12852558	12852608	CHR01RS012852536	[E2]	1.93	1	4.43	1	2.13	1	3.76	1	hen2	mtr4
					12852713	12852763	CHR01RS012852691	[E3]	1.4	0.98	3.57	1	2.07	1	3.26	1	hen2	mtr4
					12852903	12852953	CHR01RS012852881	[E2]	1.83	0.86	3.94	1	2.49	1	2.62	1	hen2	mtr4
1	21888104	21888784	AT1G59590	>50%	21888104	21888162	CHR01RS021891769	[E2]	1.49	1	1.77	1	-	-	-	-	hen2	-
					21888229	21888279	CHR01RS021891894	[E2]	0.75	0.96	0.46	0.98	-	-	-	-	hen2	-
					21888434	21888493	CHR01RS021892099	[E2]	1.85	1	2.13	1	-	-	-	-	hen2	-
					21888719	21888784	CHR01RS021892384	[E2]	1.14	0.66	0.57	0.77	-	-	-	-	hen2	-
1	24602671	24604681	AT1G66090	>50%	24602671	24602721	CHR01RS024606334	[E3]	1.19	0.88	2.05	1	-	-	-	-	hen2	-
					24603782	24603835	CHR01RS024607445	[EI3]	1.68	1	1.14	1	-	-	-	-	hen2	-
					24603977	24604028	CHR01RS024607640	[E3]	1.21	1	1.31	1	-	-	-	-	hen2	-
					24604142	24604192	CHR01RS024607805	[E3]	2.01	1	1.67	1	-	-	-	-	hen2	-
					24604457	24604508	CHR01RS024608120	[E3]	2.05	1	2.81	1	-	-	-	-	hen2	-
					24604627	24604681	CHR01RS024608290	[E2]	2.04	1	1.66	1	-	-	-	-	hen2	-
1	25559358	25561214	AT1G68190	full cds	25559358	25559418	CHR01RS025563021	[EI2]	1.03	0.94	1.45	1	1.17	0.94	0.92	0.53	hen2	n.c.
					25559503	25559553	CHR01RS025563166	[E2]	2.14	1	1.94	1	-	-	-	-	hen2	-
					25560013	25560076	CHR01RS025563676	[EI2]	1.08	0.96	0.71	0.98	-	-	-	-	hen2	-
					25560138	25560188	CHR01RS025563801	[E2]	1.36	0.99	2.47	1	-	-	-	-	hen2	-
					25560513	25560564	CHR01RS025564176	[E2]	1.51	1	1.64	1	-	-	-	-	hen2	-
					25560823	25560873	CHR01RS025564486	[E2]	2.71	1	1.34	1	-	-	-	-	hen2	-
					25561008	25561067	CHR01RS025564671	[E2]	2.34	1	2.26	1	-	-	-	-	hen2	-
					25561158	25561214	CHR01RS025564821	[EV2]	1.44	1	0.84	0.95	-	-	-	-	hen2	-
1	25880440	25881158	AT1G68840	>50%	25880440	25880497	CHR01RS025884103	[E2]	2.97	1	2.48	1	2.45	1	2.18	0.77	hen2	mtr4
					25880590	25880640	CHR01RS025884253	[E3]	3.99	1	2.59	1	1.31	1	2.81	1	hen2	mtr4
					25880730	25880780	CHR01RS025884393	[E3]	4.2	1	2.47	1	-	-	-	-	hen2	-
					25880920	25880970	CHR01RS025884583	[E2]	2.83	1	2.04	1	-	-	-	-	hen2	-
					25881105	25881158	CHR01RS025884768	[E3]	2.75	1	2.32	1	-	-	-	-	hen2	-
1	26654782	26656932	AT1G70700	full cds	26654782	26654835	CHR01RS026658445	[E2]	-	-	-	-	1.04	0.97	1.39	1	-	mtr4
					26654957	26655015	CHR01RS026658620	[E2]	1.2	0.63	2.18	1	1.11	0.99	2.22	1	hen2	mtr4
					26655287	26655342	CHR01RS026658950	[EI2]	-	-	-	-	1.5	1	1.55	1	-	mtr4
					26655897	26655947	CHR01RS026659560	[E2]	1.73	0.99	2.64	1	1.97	1	2.26	1	hen2	mtr4
					26656102	26656160	CHR01RS026659765	[EI3]	1.81	1	2.88	1	-	-	-	-	hen2	-
					26656227	26656277	CHR01RS026659890	[EI2]	0.98	0.96	2.68	1	1.28	1	1.67	1	hen2	mtr4
					26656382	26656432	CHR01RS026660045	[E2]	1.08	0.92	2.52	1	1.29	1	2.04	1	hen2	mtr4
					26656588	26656638	CHR01RS026660250	[EI3]	1.2	0.57	1.24	1	0.86	0.89	1.4	1	hen2	mtr4
					26656742	26656796	CHR01RS026660404	[E2]	-	-	-	-	1.8	1	2.22	1	-	mtr4
					26656875	26656932	CHR01RS026660537	[E2]	1.95	1	3.31	1	1.31	0.96	2.46	1	hen2	mtr4
1	27348453	27349128	AT1G72645	full cds	27348453	27348515	CHR01RS027352115	[E2]	3.85	1	4.34	1	-	-	-	-	hen2	-	Yes
					27348753	27348804	CHR01RS027352415	[E2]	2.9	1	3.31	1	-	-	-	-	hen2	-
					27348898	27348953	CHR01RS027352560	[E2]	3.13	1	3.8	1	-	-	-	-	hen2	-
					27349068	27349128	CHR01RS027352730	[E2]	2.67	1	3.66	1	-	-	-	-	hen2	-
1	28144414	28144949	AT1G74930	>50%	28144414	28144464	CHR01RS028148075	[E3]	1.33	1	1.45	0.99	-	-	-	-	hen2	-
					28144524	28144574	CHR01RS028148185	[E2]	2.14	1	1.7	1	-	-	-	-	hen2	-
					28144734	28144784	CHR01RS028148395	[E2]	3.14	1	3.66	1	1.22	0.97	3.38	1	hen2	n.c.
					28144899	28144949	CHR01RS028148560	[E2]	1.85	1	2.2	1	-	-	-	-	hen2	-
1	30384536	30385367	AT1G80840	>50%	30384536	30384586	CHR01RS030389428	[E2]	3.72	1	5.05	1	2.04	1	4.71	1	hen2	n.c.
					30385146	30385197	CHR01RS030390038	[E3]	1.97	1	3.54	1	-	-	-	-	hen2	-
					30385306	30385367	CHR01RS030390198	[E2]	1.23	0.99	2.15	1	-	-	-	-	hen2	-
2	427229	428619	AT2G01930	full cds	427229	427285	CHR02FS000427228	[E2]	2.24	0.96	2.41	1	-	-	-	-	hen2	-
					427527	427578	CHR02FS000427526	[E3]	1.75	1	2.17	1	-	-	-	-	hen2	-
					427907	427966	CHR02FS000427906	[E2]	1.98	0.99	2.53	1	-	-	-	-	hen2	-
					428182	428244	CHR02FS000428181	[EI2]	2.54	1	2.74	1	-	-	-	-	hen2	-
					428557	428619	CHR02FS000428556	[E2]	1.54	0.99	1.27	1	-	-	-	-	hen2	-
2	7917542	7918936	AT2G18193	>50%	7917542	7917605	CHR02FS007924624	[E2]	-	-	-	-	2.89	1	3.32	1	-	mtr4
					7917731	7917788	CHR02FS007924813	[E2]	-	-	-	-	2.65	1	2.51	1	-	mtr4
					7917916	7917971	CHR02FS007924998	[E3]	-	-	-	-	1	1	1.29	1	-	mtr4
					7918086	7918143	CHR02FS007925168	[EI3]	-	-	-	-	2.4	1	2.82	1	-	mtr4
					7918236	7918300	CHR02FS007925318	[E3]	-	-	-	-	2.77	1	3.01	1	-	mtr4
					7918381	7918434	CHR02FS007925463	[E3]	-	-	-	-	0.76	0.9	3.2	1	-	mtr4
					7918541	7918591	CHR02FS007925623	[E3]	-	-	-	-	1.92	1	2.46	1	-	mtr4
					7918886	7918936	CHR02FS007925968	[E3]	-	-	-	-	1.97	1	1.11	0.9	-	mtr4
2	16700526	16701889	AT2G40000	>50%	16700526	16700582	CHR02FS016707604	[E2]	3.55	1	3.4	1	-	-	-	-	hen2	-
					16700681	16700731	CHR02FS016707759	[E3]	3.57	1	3.66	1	-	-	-	-	hen2	-
					16700861	16700911	CHR02FS016707939	[E3]	3.87	1	3.85	1	2.3	1	3.46	1	hen2	mtr4
					16701001	16701057	CHR02FS016708079	[E3]	3.35	1	2.77	0.96	-	-	-	-	hen2	-
					16701216	16701273	CHR02FS016708294	[E2]	3.79	1	4.19	1	2.23	1	3.05	1	hen2	mtr4
					16701321	16701371	CHR02FS016708399	[E2]	4.45	1	4.25	1	2.68	1	3.7	1	hen2	mtr4
					16701701	16701751	CHR02FS016708779	[E3]	3.26	1	3.65	1	1.1	1	2.79	1	hen2	mtr4
					16701836	16701889	CHR02FS016708914	[E2]	3.71	1	4.14	1	1.6	1	3.8	1	hen2	mtr4
2	17114180	17114745	AT2G41010	>50%	17114180	17114230	CHR02FS017121258	[E3]	1.1	0.88	2.05	1	-	-	-	-	hen2	-
					17114335	17114385	CHR02FS017121413	[E3]	1.37	1	3.09	1	-	-	-	-	hen2	-
					17114515	17114565	CHR02FS017121593	[E3]	2.07	1	3.52	1	-	-	-	-	hen2	-
					17114695	17114745	CHR02FS017121773	[E2]	3.16	1	3.45	1	-	-	-	-	hen2	-
2	388308	389845	AT2G01860	full cds	388308	388367	CHR02RS000388307	[E2]	1.63	1	0.94	0.91	-	-	-	-	hen2	-
					388413	388463	CHR02RS000388412	[E2]	0.47	0.75	0.52	0.9	-	-	-	-	hen2	-
					388603	388653	CHR02RS000388602	[E2]	2.82	1	0.37	0.88	-	-	-	-	hen2	-
					388803	388861	CHR02RS000388802	[E2]	1.24	1	1.18	1	-	-	-	-	hen2	-
					388948	388998	CHR02RS000388947	[E2]	1.7	1	0.81	0.99	-	-	-	-	hen2	-
					389098	389155	CHR02RS000389097	[E2]	1.39	0.98	1.91	1	-	-	-	-	hen2	-
					389258	389315	CHR02RS000389257	[E2]	2.23	1	2.17	1	-	-	-	-	hen2	-
					389403	389453	CHR02RS000389402	[E2]	1.39	1	1.28	1	-	-	-	-	hen2	-
					389588	389642	CHR02RS000389587	[E2]	1.13	0.94	1.43	1	-	-	-	-	hen2	-
					389783	389845	CHR02RS000389782	[E2]	1.95	1	1.15	0.79	-	-	-	-	hen2	-
2	1072239	1073398	AT2G03530	>50%	1072239	1072297	CHR02RS001072236	[EI2]	2.4	1	1.73	1	-	-	-	-	hen2	-
					1072349	1072414	CHR02RS001072346	[EI2]	1.59	1	1.38	1	-	-	-	-	hen2	-
					1072569	1072619	CHR02RS001072566	[E2]	1.35	1	0.99	1	-	-	-	-	hen2	-
					1073014	1073071	CHR02RS001073011	[E3]	0.81	0.84	0.81	0.99	-	-	-	-	hen2	-
					1073216	1073266	CHR02RS001073213	[E3]	1.49	1	1.07	1	-	-	-	-	hen2	-
					1073341	1073398	CHR02RS001073338	[IE2]	1.77	1	1.41	1	-	-	-	-	hen2	-
2	8109494	8112015	AT2G18700	>50%	8109494	8109545	CHR02RS008116576	[E2]	1.13	1	1.01	0.99	-	-	-	-	hen2	-
					8109664	8109715	CHR02RS008116746	[E3]	1.53	1	0.94	0.91	-	-	-	-	hen2	-
					8110124	8110174	CHR02RS008117206	[E2]	1.96	1	1.92	1	-	-	-	-	hen2	-
					8110594	8110644	CHR02RS008117676	[E2]	1.73	0.91	1.99	1	-	-	-	-	hen2	-
					8110774	8110831	CHR02RS008117856	[E2]	2.03	1	1.81	1	-	-	-	-	hen2	-
					8110964	8111022	CHR02RS008118046	[EI2]	1.02	0.99	0.87	1	-	-	-	-	hen2	-
					8111109	8111159	CHR02RS008118191	[E2]	2.25	1	2.37	1	-	-	-	-	hen2	-
					8111952	8112015	CHR02RS008119034	[EV2]	2.07	1	2.27	1	-	-	-	-	hen2	-
2	11773476	11774695	AT2G27550	>50%	11773476	11773533	CHR02RS011780553	[E2]	-	-	-	-	3.2	1	1.77	1	-	mtr4
					11773966	11774018	CHR02RS011781043	[EI3]	-	-	-	-	3.02	1	1.93	1	-	mtr4
					11774291	11774341	CHR02RS011781368	[E2]	-	-	-	-	2.63	-	1.41	1	-	mtr4
					11774466	11774516	CHR02RS011781543	[E2]	-	-	-	-	1.89	-	1.18	1	-	mtr4
					11774631	11774695	CHR02RS011781708	[EV2]	-	-	-	-	2.51	-	2.25	1	-	mtr4
2	16108639	16110739	AT2G38470	>50%	16108639	16108690	CHR02RS016115717	[E3]	1.16	0.66	0.92	0.99	-	-	-	-	hen2	-
					16109354	16109405	CHR02RS016116432	[E3]	0.81	0.64	1.16	1	-	-	-	-	hen2	-
					16109479	16109536	CHR02RS016116557	[E2]	0.48	0.64	1.67	1	-	-	-	-	hen2	-
					16109684	16109734	CHR02RS016116762	[E2]	1.1	0.91	1.86	1	-	-	-	-	hen2	-
					16109959	16110011	CHR02RS016117037	[E3]	2.17	1	4.29	1	-	-	-	-	hen2	-
					16110169	16110219	CHR02RS016117247	[E3]	2.69	1	4.41	1	-	-	-	-	hen2	-
					16110304	16110354	CHR02RS016117382	[E2]	0.99	1	1.61	1	-	-	-	-	hen2	-
					16110489	16110543	CHR02RS016117567	[E2]	2.47	1	4.37	1	-	-	-	-	hen2	-
					16110681	16110739	CHR02RS016117759	[E2]	2.76	1	3.75	1	-	-	-	-	hen2	-
2	16557126	16557505	AT2G39705	>50%	16557126	16557176	CHR02RS016564204	[E3]	1.2	0.99	0.37	0.54	-	-	-	-	hen2	-
					16557317	16557375	CHR02RS016564395	[E2]	0.92	1	0.69	0.89	-	-	-	-	hen2	-
					16557447	16557505	CHR02RS016564525	[E2]	1.27	0.99	1.31	1	-	-	-	-	hen2	-
2	18253647	18255022	AT2G44130	full cds	18253647	18253708	CHR02RS018260723	[E2]	0.92	0.95	1.35	1	1.02	-	0.88	0.96	hen2	mtr4
					18253842	18253892	CHR02RS018260918	[E2]	0.98	1	0.99	1	-	-	-	-	hen2	-
					18253972	18254022	CHR02RS018261048	[E2]	2.43	1	2.03	1	1.4	-	2.09	1	hen2	mtr4
					18254137	18254187	CHR02RS018261213	[E3]	1.29	1	1.13	1	0.67	-	1.72	1	hen2	mtr4
					18254327	18254377	CHR02RS018261403	[E3]	3	1	2.59	1	0.98	-	0.95	0.99	hen2	mtr4
					18254522	18254572	CHR02RS018261598	[E3]	2.73	1	2.56	1	-	-	-	-	hen2	-
					18254652	18254709	CHR02RS018261728	[E2]	2.28	1	2.21	1	-	-	-	-	hen2	-
					18254857	18254920	CHR02RS018261933	[E2]	1.96	0.98	1.65	1	-	-	-	-	hen2	-
					18254962	18255022	CHR02RS018262038	[E2]	2.73	1	2.36	1	-	-	-	-	hen2	-
3	129249	130745	AT3G01345	>50%	129249	129299	CHR03RS000129256	[E2]	-	-	-	-	1.76	1	1.09	0.97	-	mtr4
					129354	129404	CHR03RS000129361	[E2]	-	-	-	-	2.5	1	1.45	1	-	mtr4
					129694	129744	CHR03RS000129701	[E2]	-	-	-	-	1.87	1	1.17	0.99	-	mtr4
					129870	129924	CHR03RS000129877	[E3]	-	-	-	-	3.74	1	2.74	1	-	mtr4
					130050	130101	CHR03RS000130057	[E3]	-	-	-	-	2.58	1	2.59	1	-	mtr4
					130220	130270	CHR03RS000130227	[E3]	-	-	-	-	0.94	0.97	0.73	0.84	-	mtr4
					130345	130411	CHR03RS000130352	[E3]	-	-	-	-	2.57	1	1	0.84	-	mtr4
					130685	130745	CHR03RS000130692	[E3]	-	-	-	-	1.07	0.61	1.39	1	-	mtr4
3	5121600	5122519	AT3G15210	>50%	5121600	5121650	CHR03RS005121607	[E3]	1.73	1	2.98	1	-	-	-	-	hen2	-
					5121790	5121840	CHR03RS005121797	[E2]	1.43	0.97	1.68	1	-	-	-	-	hen2	-
					5121940	5121990	CHR03RS005121947	[E2]	1.02	1	1.68	1	-	-	-	-	hen2	-
					5122100	5122150	CHR03RS005122107	[E2]	2.35	1	2.53	1	-	-	-	-	hen2	-
					5122462	5122519	CHR03RS005122469	[E2]	2.28	1	1.64	1	-	-	-	-	hen2	-
3	9406962	9407618	AT3G25770	>50%	9406962	9407027	CHR03RS009408199	[E3]	2.25	1	2.69	1	-	-	-	-	hen2	-
					9407117	9407168	CHR03RS009408354	[E3]	2.51	1	2.3	1	-	-	-	-	hen2	-
					9407568	9407618	CHR03RS009408805	[E3]	2.19	1	2.42	1	-	-	-	-	hen2	-
3	17158111	17159651	AT3G46600	>50%	17158111	17158161	CHR03RS017169096	[E2]	1.36	0.99	0.69	0.75	-	-	-	-	hen2	-
					17158421	17158471	CHR03RS017169406	[E2]	2.53	1	1.15	1	-	-	-	-	hen2	-
					17158626	17158677	CHR03RS017169611	[E2]	2.24	1	1.39	1	-	-	-	-	hen2	-
					17158806	17158856	CHR03RS017169791	[E2]	2.55	1	2.38	1	-	-	-	-	hen2	-
					17158956	17159013	CHR03RS017169941	[E3]	1.01	1	1.3	1	-	-	-	-	hen2	-
					17159136	17159186	CHR03RS017170121	[E3]	2.83	1	2.98	1	-	-	-	-	hen2	-
					17159261	17159312	CHR03RS017170246	[E3]	1.42	1	1.97	1	-	-	-	-	hen2	-
					17159466	17159517	CHR03RS017170451	[E2]	2.31	1	3.29	1	-	-	-	-	hen2	-
					17159601	17159651	CHR03RS017170586	[E2]	2.49	1	2.72	1	-	-	-	-	hen2	-
3	20776934	20778766	AT3G55980	>50%	20776934	20776985	CHR03RS020787913	[E3]	1.76	1	1.33	1	-	-	-	-	hen2	-
					20777089	20777148	CHR03RS020788068	[E3]	2.19	1	2.58	1	0.91	0.76	4.06	1	hen2	mtr4
					20777249	20777306	CHR03RS020788228	[E3]	3.92	1	3.88	1	1.12	0.96	4.6	1	hen2	mtr4
					20777414	20777471	CHR03RS020788393	[E3]	2.7	1	3.86	1	2.14	1	4.29	1	hen2	mtr4
					20777559	20777609	CHR03RS020788538	[E3]	2.72	1	4.11	1	-	-	-	-	hen2	-
					20777764	20777816	CHR03RS020788743	[E3]	2.3	1	3.89	1	1.45	0.76	3.98	1	hen2	mtr4
					20777879	20777929	CHR03RS020788858	[E2]	3.13	1	3.43	1	-	-	-	-	hen2	-
					20778094	20778144	CHR03RS020789073	[E2]	3.37	1	5.04	1	2.19	0.76	4.73	1	hen2	mtr4
					20778244	20778294	CHR03RS020789223	[E3]	0.88	0.99	1.4	1	-	-	-	-	hen2	-
					20778424	20778474	CHR03RS020789403	[E2]	2.72	1	3.58	1	-	-	-	-	hen2	-
					20778709	20778766	CHR03RS020789688	[E2]	2.6	1	3.7	1	-	-	-	-	hen2	-
3	21060246	21060778	AT3G56880	>50%	21060246	21060296	CHR03RS021071225	[E3]	2.65	1	3.27	1	-	-	-	-	hen2	-
					21060402	21060452	CHR03RS021071381	[E3]	2.88	1	3.19	1	-	-	-	-	hen2	-
					21060527	21060577	CHR03RS021071506	[E2]	3.1	1	3.98	1	-	-	-	-	hen2	-
					21060727	21060778	CHR03RS021071706	[E2]	2.58	1	3.6	1	-	-	-	-	hen2	-
3	23266408	23266633	AT3G62950	>50%	23266408	23266458	CHR03RS023277383	[E3]	1.08	0.94	1.02	0.98	-	-	-	-	hen2	-
					23266583	23266633	CHR03RS023277558	[E2]	1.23	1	1.2	0.98	-	-	-	-	hen2	-
4	9752872	9753367	AT4G17490	>50%	9752872	9752932	CHR04FS009752884	[E2]	1.3	0.67	3.25	1	-	-	-	-	hen2	-
					9752982	9753032	CHR04FS009752994	[E3]	2.32	1	2.29	1	-	-	-	-	hen2	-
					9753182	9753232	CHR04FS009753194	[E2]	2.42	1	3.3	1	-	-	-	-	hen2	-
					9753317	9753367	CHR04FS009753329	[E3]	2.94	1	4.17	1	1.01	0.93	3.54	1	hen2	n.c.
4	17670569	17672240	AT4G37610	full cds	17670569	17670633	CHR04FS017670563	[E2]	3.2	1	3.94	1	-	-	-	-	hen2	-
					17670734	17670784	CHR04FS017670728	[E2]	3.92	1	2.47	1	1.25	1	2.73	1	hen2	n.c.
					17670874	17670924	CHR04FS017670868	[E2]	3.82	1	3.33	1	-	-	-	-	hen2	-
					17671014	17671073	CHR04FS017671008	[EI2]	1.11	0.91	1.55	1	-	-	-	-	hen2	-
					17671179	17671237	CHR04FS017671173	[E2]	1.14	0.96	1.24	1	-	-	-	-	hen2	-
					17671359	17671409	CHR04FS017671353	[E2]	3.09	1	3.27	1	-	-	-	-	hen2	-
					17671564	17671614	CHR04FS017671558	[E3]	2.41	1	1.85	1	-	-	-	-	hen2	-
					17671839	17671894	CHR04FS017671833	[E2]	2.66	1	2.73	1	-	-	-	-	hen2	-
					17672184	17672240	CHR04FS017672178	[E2]	1.42	0.97	1.38	0.99	-	-	-	-	hen2	-
4	6696920	6697441	AT4G10910	>50%	6696920	6696970	CHR04RS006696916	[E2]	2.98	1	1.61	1	1.29	0.99	1.64	1	hen2	n.c.
					6697070	6697120	CHR04RS006697066	[E2]	1.68	1	0.71	1	-	-	-	-	hen2	-
					6697205	6697255	CHR04RS006697201	[E2]	2.95	1	2.22	1	-	-	-	-	hen2	-
					6697380	6697441	CHR04RS006697376	[E2]	2.83	1	2.82	1	-	-	-	-	hen2	-
4	6864691	6866099	AT4G11280	>50%	6864691	6864741	CHR04RS006864687	[E2]	3.04	1	1.74	1	1.69	1	4.24	1	hen2	mtr4
					6864894	6864951	CHR04RS006864890	[EI3]	2.16	1	1.51	1	-	-	-	-	hen2	-
					6865057	6865107	CHR04RS006865053	[E2]	1.53	1	1.63	1	1.46	1	3.33	1	hen2	mtr4
					6865177	6865227	CHR04RS006865173	[E2]	2.63	1	2.45	1	1.94	1	4	1	hen2	mtr4
					6865347	6865404	CHR04RS006865343	[E3]	3.25	1	3.06	1	1.74	1	4.44	1	hen2	mtr4
					6865551	6865607	CHR04RS006865547	[E2]	3.33	1	3.55	1	1.75	0.99	4.88	1	hen2	mtr4
					6865676	6865727	CHR04RS006865672	[E2]	3.41	1	2.36	1	2.04	1	4.19	1	hen2	mtr4
					6865821	6865871	CHR04RS006865817	[E2]	3.45	1	3.11	1	2.65	1	4.48	1	hen2	mtr4
					6866046	6866099	CHR04RS006866042	[E3]	2.5	1	1.93	1	0.77	0.78	3.36	1	hen2	mtr4
4	8361433	8361935	AT4G14560	>50%	8361433	8361483	CHR04RS008361429	[E3]	-	-	-	-	1.72	0.99	1.46	0.84	-	mtr4
					8361578	8361635	CHR04RS008361574	[E3]	-	-	-	-	0.46	0.51	0.67	0.88	-	mtr4
					8361743	8361796	CHR04RS008361739	[E2]	-	-	-	-	1.4	0.99	1.24	1	-	mtr4
					8361879	8361935	CHR04RS008361875	[E2]	-	-	-	-	0.7	0.61	1.12	1	-	mtr4
4	12686576	12687568	AT4G24570	full cds	12686576	12686626	CHR04RS012686586	[E3]	3.6	1	4.03	1	2.56	1	4.68	1	hen2	mtr4
					12686731	12686781	CHR04RS012686741	[E2]	1.75	1	2.71	1	0.77	0.95	2.26	1	hen2	mtr4
					12686841	12686893	CHR04RS012686851	[E2]	2.94	1	1.63	1	0.91	0.96	3.47	1	hen2	mtr4
					12687036	12687086	CHR04RS012687046	[E2]	3.52	1	3.48	1	1.3	1	5.09	1	hen2	mtr4
					12687171	12687221	CHR04RS012687181	[E2]	4.05	1	3.51	1	2.97	1	4.69	1	hen2	mtr4
					12687381	12687434	CHR04RS012687391	[E3]	3.94	1	4.19	1	2.75	1	4.85	1	hen2	mtr4
					12687506	12687568	CHR04RS012687516	[E2]	4.2	1	4.58	1	2.89	1	4.63	1	hen2	mtr4
4	13307960	13308129	AT4G26288	>50%	13307960	13308017	CHR04RS013307969	[EI2]	1.1	0.94	1.97	1	-	-	-	-	hen2	-
					13308070	13308129	CHR04RS013308079	[E2]	1.21	0.98	1.67	1	-	-	-	-	hen2	-
5	19172112	19172517	AT5G47220	>50%	19172112	19172162	CHR05FS019189339	[E3]	1.63	0.84	2.48	1	-	-	-	-	hen2	-
					19172277	19172327	CHR05FS019189504	[E3]	2.42	1	3.19	1	-	-	-	-	hen2	-
					19172467	19172517	CHR05FS019189694	[E2]	1.35	0.9	3.26	1	1.64	1	3.81	1	hen2	n.c.
5	23307203	23308269	AT5G57560	full cds	23307203	23307258	CHR05FS023324429	[E3]	2.76	1	3.66	1	-	-	-	-	hen2	-
					23307358	23307410	CHR05FS023324584	[E3]	2.77	1	3.86	1	-	-	-	-	hen2	-
					23307568	23307618	CHR05FS023324794	[E3]	3.19	1	4.12	1	-	-	-	-	hen2	-
					23307698	23307756	CHR05FS023324924	[E3]	1.79	1	4.01	1	0.91	0.71	3.72	1	hen2	mtr4
					23307838	23307894	CHR05FS023325064	[EI3]	3.2	1	3.85	1	1.49	0.82	4.03	1	hen2	mtr4
					23308058	23308116	CHR05FS023325284	[E3]	1.15	0.97	2.57	1	-	-	-	-	hen2	-
					23308208	23308269	CHR05FS023325434	[E2]	1.71	1	2.84	1	-	-	-	-	hen2	-
5	24766655	24766996	AT5G61600	>50%	24766655	24766707	CHR05FS024783881	[E2]	3.47	1	2.29	1	-	-	-	-	hen2	-
					24766820	24766870	CHR05FS024784046	[E2]	3.38	1	2.75	1	-	-	-	-	hen2	-
					24766945	24766996	CHR05FS024784171	[E3]	3.59	1	2.7	1	1.72	1	3.65	1	hen2	n.c.
5	1019063	1020445	AT5G03830	>50%	1019063	1019122	CHR05RS001019062	[E3]	1.88	1	2.84	1	-	-	-	-	hen2	-
					1019428	1019485	CHR05RS001019427	[E3]	1.57	1	2.24	1	-	-	-	-	hen2	-
					1019538	1019588	CHR05RS001019537	[E3]	1.16	1	0.86	1	-	-	-	-	hen2	-
					1019703	1019760	CHR05RS001019702	[E3]	1.84	1	2.79	1	-	-	-	-	hen2	-
					1020093	1020153	CHR05RS001020092	[E2]	2.4	1	3.37	1	-	-	-	-	hen2	-
					1020238	1020296	CHR05RS001020237	[E2]	2.08	1	2.56	1	-	-	-	-	hen2	-
					1020383	1020445	CHR05RS001020382	[E2]	1.22	0.97	1.61	1	-	-	-	-	hen2	-
5	4215113	4216663	AT5G13210	>50%	4215113	4215170	CHR05RS004215116	[E2]	-	-	-	-	2.32	1	1.5	1	-	mtr4
					4215313	4215365	CHR05RS004215316	[E3]	-	-	-	-	1.07	0.99	0.36	0.51	-	mtr4
					4215443	4215493	CHR05RS004215446	[E3]	-	-	-	-	0.91	0.95	0.87	0.75	-	mtr4
					4215648	4215699	CHR05RS004215651	[E3]	-	-	-	-	2.28	1	1.84	1	-	mtr4
					4215788	4215838	CHR05RS004215791	[E3]	-	-	-	-	2.12	1	2.06	1	-	mtr4
					4215918	4215969	CHR05RS004215921	[E3]	-	-	-	-	2.82	1	3.44	1	-	mtr4
					4216133	4216191	CHR05RS004216136	[E3]	-	-	-	-	4.56	1	4.48	1	-	mtr4
					4216243	4216293	CHR05RS004216246	[E2]	-	-	-	-	2.38	1	2.34	1	-	mtr4
					4216438	4216493	CHR05RS004216441	[E3]	-	-	-	-	4.51	1	4.66	1	-	mtr4
					4216608	4216663	CHR05RS004216611	[E2]	-	-	-	-	3.06	1	2.77	1	-	mtr4
5	22419497	22420187	AT5G55270	>50%	22419497	22419547	CHR05RS022436723	[E3]	-	-	-	-	0.85	0.75	1.01	0.98	-	mtr4
					22419702	22419754	CHR05RS022436928	[E3]	-	-	-	-	1.31	0.93	1.64	1	-	mtr4
					22419867	22419919	CHR05RS022437093	[E3]	-	-	-	-	0.46	0.6	1.32	0.99	-	mtr4
					22419992	22420042	CHR05RS022437218	[E3]	-	-	-	-	1.61	1	1.7	1	-	mtr4
					22420137	22420187	CHR05RS022437363	[E3]	-	-	-	-	2.11	1	2.24	1	-	mtr4
5	24252814	24254861	AT5G60250	>50%	24252814	24252864	CHR05RS024270040	[E3]	-	-	-	-	1.64	1	1.52	1	-	mtr4	Yes
					24253299	24253360	CHR05RS024270525	[E3]	-	-	-	-	2.94	1	2.85	1	-	mtr4
					24253499	24253549	CHR05RS024270725	[E2]	-	-	-	-	2.35	1	2.33	1	-	mtr4
					24253639	24253689	CHR05RS024270865	[E2]	-	-	-	-	1.12	1	1.35	1	-	mtr4
					24253804	24253854	CHR05RS024271030	[E2]	-	-	-	-	2.27	1	1.7	1	-	mtr4
					24254319	24254371	CHR05RS024271545	[E2]	-	-	-	-	1.51	1	1.89	1	-	mtr4
					24254504	24254556	CHR05RS024271730	[E2]	-	-	-	-	2.43	1	2.03	1	-	mtr4
					24254624	24254674	CHR05RS024271850	[E2]	-	-	-	-	0.52	0.48	1.05	1	-	mtr4
					24254804	24254861	CHR05RS024272030	[EV2]	-	-	-	-	2.53	1	2.93	1	-	mtr4
