# Supplementary material for: The RNA Helicases AtMTR4 and HEN2 Target Specific Subsets of Nuclear Transcripts for Degradation by the Nuclear Exosome in Arabidopsis thaliana
Source: PLoS Genet. 2014 Aug 21;10(8):e1004564. doi: 10.1371/journal.pgen.1004564 (PMC4140647; doi:10.1371/journal.pgen.1004564)
Supplement: Table S7 — Analysis of microarray data. Regions corresponding to transposable elements. (XLSX) [file pgen.1004564.s026.xlsx]

## Sheet: Lange et al. Table S7
Table S7: regions mapping to transposable elements
Regions upregulated excusively in hen2 are in green, regions detected only in mtr4 in light blue. The probe.ID can be used to find upregulated probes in the context of the Arabidopsis genome using Flagdb++ (http://urgv.evry.inra.fr/FLAGdb++). Probes that were not part of a consecutive region in one mutant were not considered as "region" for this mutant and are marked with n.c. in column P or Q.
Chromosome	start of region	stop of region	annotation	start of probe	end of probe	Probe.ID	WT vs hen2, 1st replicate (log2 FC)	conditional probability, 1st replicate	WT vs hen2, 2nd replicate (log2 FC)	conditional probability, 2nd replicate	WT vs mtr4, 1st replicate (log2 FC)	conditional probability, 1st replicate	WT vs mtr4, 2nd replicate (log2 FC)	conditional probability, 2nd replicate	UP.in.hen2	UP.in.mtr4	region detected by Chekanova et al, 2007
1	10968399	10968831	AT1G30835	10968399	10968457	CHR01RS010968380	1.78	1	2.6	1	-	-	-	-	hen2	-
				10968594	10968645	CHR01RS010968575	1.2	1	2.46	1	-	-	-	-	hen2	-
				10968779	10968831	CHR01RS010968760	1.91	1	2.24	1	-	-	-	-	hen2	-
1	12845337	12845559	ATCOPIA36_1407, AT1G35115	12845337	12845389	CHR01RS012845315	0.98	0.84	1.04	1	-	-	-	-	hen2	-
				12845502	12845559	CHR01RS012845480	1.84	1	1.62	1	-	-	-	-	hen2	-
3	14749482	14750162	AT3G42658	14749482	14749532	CHR03FS014760468	-	-	-	-	2.45	1	2.85	1	-	mtr4
				14749612	14749662	CHR03FS014760598	-	-	-	-	2.94	1	2.38	1	-	mtr4
				14749797	14749848	CHR03FS014760783	-	-	-	-	2.42	1	2.63	1	-	mtr4
				14749917	14749972	CHR03FS014760903	-	-	-	-	3.79	1	3.93	1	-	mtr4
				14750112	14750162	CHR03FS014761098	-	-	-	-	2.5	1	2.32	1	-	mtr4
3	14917764	14917962	AT3G42806	14917764	14917818	CHR03RS014928752	-	-	-	-	2.04	1	1.47	1	-	mtr4
				14917904	14917962	CHR03RS014928892	-	-	-	-	1.24	1	0.97	0.97	-	mtr4
3	15591752	15591986	ATCOPIA43_639	15591752	15591802	CHR03RS015602739	1.85	1	1.35	1	-	-	-	-	hen2	-	Yes
				15591927	15591986	CHR03RS015602914	0.74	0.72	0.49	0.61	-	-	-	-	hen2	-
3	15599211	15600717	ATCOPIA43_23349	15599211	15599263	CHR03RS015610198	1.53	1	1.77	1	-	-	-	-	hen2	-
				15599396	15599446	CHR03RS015610383	1.28	1	1.71	1	-	-	-	-	hen2	-
				15599676	15599726	CHR03RS015610663	2.05	1	1.49	1	-	-	-	-	hen2	-
				15599831	15599881	CHR03RS015610818	1.27	1	1.36	1	-	-	-	-	hen2	-
				15600541	15600598	CHR03RS015611528	2.19	1	3.41	1	1.44	0.93	1.5	0.97	hen2	n.c.
				15600666	15600717	CHR03RS015611653	2.68	1	3.09	1	-	-	-	-	hen2	-
3	21766111	21766441	AT3G58865	21766111	21766161	CHR03RS021777088	1.27	1	0.68	0.82	-	-	-	-	hen2	-
				21766246	21766296	CHR03RS021777223	1.18	1	0.6	0.93	-	-	-	-	hen2	-
				21766391	21766441	CHR03RS021777368	2.31	1	1.48	1	-	-	-	-	hen2	-
5	14088665	14089365	AT5G35935	14088665	14088723	CHR05FS014105895	1.05	0.51	1.24	0.95	-	-	-	-	hen2	-
				14089135	14089193	CHR05FS014106365	1.14	0.9	2.44	1	-	-	-	-	hen2	-
				14089315	14089365	CHR05FS014106545	1.37	0.99	1.41	1	-	-	-	-	hen2	-
5	13950247	13950919	ATCOPIA12_917, AT5G35777	13950247	13950297	CHR05RS013967477	1.08	0.52	1.12	0.99	2.27	1	3.19	1	n.c.	mtr4
				13950357	13950407	CHR05RS013967587	-	-	-	-	1.67	1	2.37	1	-	mtr4
				13950542	13950597	CHR05RS013967772	-	-	-	-	0.49	0.44	0.64	0.68	-	mtr4
				13950737	13950795	CHR05RS013967967	3.17	1	2.6	1	3.37	1	4.19	1	n.c.	mtr4
				13950862	13950919	CHR05RS013968092	-	-	-	-	1.22	1	2.29	1	-	mtr4
