# Supplementary material for: The RNA Helicases AtMTR4 and HEN2 Target Specific Subsets of Nuclear Transcripts for Degradation by the Nuclear Exosome in Arabidopsis thaliana
Source: PLoS Genet. 2014 Aug 21;10(8):e1004564. doi: 10.1371/journal.pgen.1004564 (PMC4140647; doi:10.1371/journal.pgen.1004564)
Supplement: Table S8 — Analysis of microarray data. Regions corresponding to snoRNA precursors. (XLSX) [file pgen.1004564.s027.xlsx]

## Sheet: Lange et al. Table S8
Table S8: regions mapping to snoRNAs or snoRNA - precursors
Regions upregulated exclusively in hen2 are in green. No snoRNA regions were detected in mtr4. The probe.ID can be used to find upregulated probes in the context of the Arabidopsis genome using Flagdb++ (http://urgv.evry.inra.fr/FLAGdb++).
chromosome	start of region	stop of region	annotation	start of probe	end of probe	Probe.ID	WT vs hen2, 1st replicate (log2 FC)	conditional probability, 1st replicate	WT vs hen2, 2nd replicate (log2 FC)	conditional probability, 2nd replicate	WT vs mtr4, 1st replicate (log2 FC)	WT vs mtr4, 2nd replicate (log2 FC)	UP.in.hen2	UP.in.mtr4	region detected by Chekanova et al, 2007
1	875534	875766	AT1G03506, KIM-ET-AL_ATSNOR134_1	875534	875592	CHR01FS000875535	2.06	1	1.79	1	-	-	hen2	-	Yes
				875709	875766	CHR01FS000875710	3.88	1	3.9	1	-	-	hen2	-
1	7175203	7176134	PLANTDB_ATSNOR101	7175203	7175253	CHR01FS007175193	1.19	0.79	1.86	1	-	-	hen2	-
				7175573	7175624	CHR01FS007175563	1.36	0.91	3.99	1	-	-	hen2	-
				7175908	7175973	CHR01FS007175898	1.35	0.99	0.61	0.77	-	-	hen2	-
				7176083	7176134	CHR01FS007176073	2.16	1	2.16	1	-	-	hen2	-
1	21052654	21053041	PLANTDB_ATU29, PLANTDB_ATSNOR69Y	21052654	21052718	CHR01FS021056319	1.56	1	1.77	1	-	-	hen2	-	Yes
				21052870	21052932	CHR01FS021056535	0.92	0.86	1.48	1	-	-	hen2	-
				21052985	21053041	CHR01FS021056650	2.45	1	1.81	1	-	-	hen2	-
1	27984346	27985051	CHR01FS027988652	27984346	27984408	CHR01FS027988007	1.6	0.64	2.11	1	-	-	hen2	-	Yes
				27984796	27984857	CHR01FS027988457	1.21	0.61	2.3	1	-	-	hen2	-
				27984991	27985051	CHR01FS027988652	1.86	1	2.84	1	-	-	hen2	-
1	29911114	29911829	KIM-ET-AL_SNOR85B, CHEN-AND-WU_SNOR117	29911114	29911176	CHR01FS029916007	1.11	0.87	2.14	1	-	-	hen2	-	Yes
				29911289	29911340	CHR01FS029916182	4.19	1	4.77	1	-	-	hen2	-
				29911469	29911519	CHR01FS029916362	2.14	1	1.65	1	-	-	hen2	-
				29911779	29911829	CHR01FS029916672	2.64	1	3.15	1	-	-	hen2	-
1	1008508	1008882	CHEN-AND-WU_SNOR134, AT1G03935	1008508	1008562	CHR01RS001008507	0.97	0.92	1.01	0.86	-	-	hen2	-	Yes
				1008653	1008710	CHR01RS001008652	3.43	1	3.24	1	-	-	hen2	-
				1008823	1008882	CHR01RS001008822	2.7	1	2.42	1	-	-	hen2	-
1	4058179	4058586	AT1G12013, AT1G12015	4058179	4058235	CHR01RS004058177	1.26	0.99	0.69	0.65	-	-	hen2	-	Yes
				4058349	4058406	CHR01RS004058347	3.84	1	2.74	1	-	-	hen2	-
				4058524	4058586	CHR01RS004058522	1	0.96	0.63	0.6	-	-	hen2	-
1	6697202	6697594	AT1G19373, AT1G19376, AT1G20015	6697202	6697267	CHR01RS006697193	1.1	0.99	1.38	1	-	-	hen2	-	Yes
				6697423	6697480	CHR01RS006697414	1.92	1	2.43	1	-	-	hen2	-
				6697533	6697594	CHR01RS006697524	4.94	1	4.28	1	-	-	hen2	-
1	6941290	6942318	AT1G20015	6941290	6941341	CHR01RS006941281	0.87	0.87	0.53	0.68	-	-	hen2	-
				6941419	6941475	CHR01RS006941410	2.13	1	1.51	1	-	-	hen2	-
				6941624	6941683	CHR01RS006941615	2.2	1	1.74	1	-	-	hen2	-
				6941734	6941790	CHR01RS006941725	2.2	1	2.25	1	-	-	hen2	-
				6941909	6941959	CHR01RS006941900	2.76	1	1.82	1	-	-	hen2	-
				6942069	6942119	CHR01RS006942060	1.68	1	1.39	1	-	-	hen2	-
				6942254	6942318	CHR01RS006942245	1.14	0.98	1.28	0.99	-	-	hen2	-
1	11684685	11685717	AT1G32385, CHEN-AND-WU_SNOR86_2	11684685	11684737	CHR01RS011684665	3.55	1	1.6	1	-	-	hen2	-	Yes
				11684830	11684885	CHR01RS011684810	1.74	1	1.73	1	-	-	hen2	-
				11685045	11685106	CHR01RS011685025	1	1	2.71	1	-	-	hen2	-
				11685220	11685278	CHR01RS011685200	2.13	1	1.24	1	-	-	hen2	-
				11685330	11685383	CHR01RS011685310	2.54	1	1.89	1	-	-	hen2	-
				11685500	11685550	CHR01RS011685480	2.52	1	1.58	1	-	-	hen2	-
				11685655	11685717	CHR01RS011685635	1.13	0.78	0.77	0.6	-	-	hen2	-
1	23701242	23701633	KIM-ET-AL_ATSNOR146	23701242	23701292	CHR01RS023704905	2.23	1	1.9	1	-	-	hen2	-	Yes
				23701428	23701478	CHR01RS023705091	2.3	1	2.17	1	-	-	hen2	-
				23701578	23701633	CHR01RS023705241	1.32	0.99	1.19	0.98	-	-	hen2	-
1	28212065	28213213	KIM-ET-AL_SNOR160, AT1G75163, AT1G75166	28212065	28212122	CHR01RS028215726	1.15	0.99	1.15	1	-	-	hen2	-	Yes
				28212185	28212243	CHR01RS028215846	2.09	1	2.86	1	-	-	hen2	-
				28212395	28212457	CHR01RS028216056	1.67	1	2.71	1	-	-	hen2	-
				28212550	28212600	CHR01RS028216211	1.54	0.99	1.85	1	-	-	hen2	-
				28212850	28212909	CHR01RS028216511	0.98	0.51	0.9	0.96	-	-	hen2	-
				28212990	28213045	CHR01RS028216651	1.48	1	2.14	1	-	-	hen2	-
				28213155	28213213	CHR01RS028216816	1.91	1	2.75	1	-	-	hen2	-
1	29422238	29422468	AT1G78206	29422238	29422299	CHR01RS029427131	3.23	1	3.32	1	-	-	hen2	-	Yes
				29422418	29422468	CHR01RS029427311	2.24	1	1.72	1	-	-	hen2	-
2	2184612	2184837	AT2G05765, PLANTDB_ATU65_2	2184612	2184671	CHR02FS002184609	1.86	1	1.35	0.79	-	-	hen2	-	Yes
				2184782	2184837	CHR02FS002184779	1.99	0.98	2.45	1	-	-	hen2	-
2	8931808	8932178	AT2G20723	8931808	8931869	CHR02FS008938889	2.62	1	2.01	1	-	-	hen2	-	Yes
				8932023	8932084	CHR02FS008939104	3.14	1	2.9	1	-	-	hen2	-
				8932128	8932178	CHR02FS008939209	1.54	1	1.04	0.95	-	-	hen2	-
2	14894750	14895005	AT2G35387, PLANTDB_ATU61	14894750	14894809	CHR02FS014901829	1.13	0.95	2.06	1	-	-	hen2	-	Yes
				14894946	14895005	CHR02FS014902025	4.04	1	3.63	1	-	-	hen2	-
2	15029599	15029927	KIM-ET-AL_SNOR149, AT2G35744, AT2G35747	15029599	15029662	CHR02FS015036678	1.8	0.94	2.42	1	-	-	hen2	-	Yes
				15029724	15029781	CHR02FS015036803	2.17	1	2.29	1	-	-	hen2	-
				15029869	15029927	CHR02FS015036948	3.29	1	3.15	1	-	-	hen2	-
2	18973742	18974269	CHEN-AND-WU_SNOR145, CHEN-AND-WU_SNOR135, CHEN-AND-WU_SNOR135	18973742	18973792	CHR02RS018980815	0.84	0.83	0.69	0.61	-	-	hen2	-	Yes
				18973922	18973976	CHR02RS018980995	1.78	1	2.63	1	-	-	hen2	-
				18974047	18974104	CHR02RS018981120	0.92	1	0.44	0.97	-	-	hen2	-
				18974212	18974269	CHR02RS018981285	1.29	1	1.25	1	-	-	hen2	-
3	6127605	6128045	PLANTDB_ATSNOR89, At3NC021940	6127605	6127655	CHR03FS006127611	1.22	0.96	0.94	0.65	-	-	hen2	-	Yes
				6127810	6127867	CHR03FS006127816	1.07	0.97	1.28	1	-	-	hen2	-
				6127995	6128045	CHR03FS006128001	2.06	1	1.67	1	-	-	hen2	-
3	18893238	18893488	PLANTDB_ATSNOR7_2, AT3G50825	18893238	18893307	CHR03FS018904219	2	1	2.55	1	-	-	hen2	-	Yes
				18893428	18893488	CHR03FS018904409	2.67	1	3.08	1	-	-	hen2	-
3	616444	617055	PLANTDB_ATSNOR78_2, PLANTDB_ATSNOR78_1	616444	616504	CHR03RS000616451	4.24	1	3.58	1	-	-	hen2	-	Yes
				616614	616671	CHR03RS000616621	4.19	1	3.1	1	-	-	hen2	-
				616774	616831	CHR03RS000616781	2.67	1	1.94	1	-	-	hen2	-
				616994	617055	CHR03RS000617001	1.1	0.99	0.77	0.93	-	-	hen2	-
3	7682429	7682978	AT3G21805, PLANTDB_ATSNOR22_1, CHEN-AND-WU_SNOR80_2	7682429	7682483	CHR03RS007682436	1.1	0.93	0.87	0.91	-	-	hen2	-	Yes
				7682560	7682617	CHR03RS007682567	0.82	0.7	0.5	0.92	-	-	hen2	-
				7682920	7682978	CHR03RS007682927	2.43	1	1.45	1	-	-	hen2	-
3	10328488	10329015	AT3G27865, PLANTDB_ATSNOR8A, PLANTDB_ATSNOR1B	10328488	10328548	CHR03RS010329725	2.94	1	1.75	1	-	-	hen2	-	Yes
				10328648	10328704	CHR03RS010329885	0.61	0.65	0.65	0.99	-	-	hen2	-
				10328818	10328876	CHR03RS010330055	1.69	1	0.82	1	-	-	hen2	-
				10328958	10329015	CHR03RS010330195	1.62	0.99	2.5	1	-	-	hen2	-
3	17445046	17445609	CHEN-AND-WU_SNOR136	17445046	17445097	CHR03RS017456031	1.62	1	2.22	1	-	-	hen2	-	Yes
				17445196	17445258	CHR03RS017456181	2.42	1	2.98	1	-	-	hen2	-
				17445551	17445609	CHR03RS017456536	2.76	1	2.73	1	-	-	hen2	-
3	20571514	20571843	CHEN-AND-WU_SNOR125	20571514	20571567	CHR03RS020582493	1.47	1	1.01	0.98	-	-	hen2	-	Yes
				20571661	20571712	CHR03RS020582640	3.47	1	2.78	1	-	-	hen2	-
				20571786	20571843	CHR03RS020582765	0.84	0.73	1.29	0.98	-	-	hen2	-
3	21559043	21559705	AT3G58193, AT3G58196	21559043	21559103	CHR03RS021570020	3.4	1	3.07	1	-	-	hen2	-	Yes
				21559203	21559263	CHR03RS021570180	1.77	1	0.88	1	-	-	hen2	-
				21559373	21559432	CHR03RS021570350	2.54	1	1.64	1	-	-	hen2	-
				21559538	21559601	CHR03RS021570515	2.13	1	1.04	1	-	-	hen2	-
				21559648	21559705	CHR03RS021570625	3.04	1	2.62	1	-	-	hen2	-
4	1445789	1446290	PLANTDB_ATSNOR6_3, AT4G03295, KIM-ET-AL_ATSNOR134_3	1445789	1445839	CHR04FS001445788	2.08	1	1.71	1	-	-	hen2	-	Yes
				1445905	1445968	CHR04FS001445904	1.77	1	2.26	1	-	-	hen2	-
				1446125	1446184	CHR04FS001446124	5.45	1	4.02	1	-	-	hen2	-
				1446240	1446290	CHR04FS001446239	3.61	1	3.35	1	-	-	hen2	-
4	8712502	8713404	CHEN-AND-WU_SNOR80_3, PLANTDB_ATSNOR22_3A, AT4G15258	8712502	8712561	CHR04FS008712502	1.16	0.8	1.58	1	-	-	hen2	-	Yes
				8713053	8713112	CHR04FS008713053	2.15	1	1.16	0.95	-	-	hen2	-
				8713348	8713404	CHR04FS008713348	2.45	1	2.11	1	-	-	hen2	-
4	687728	688478	KIM-ET-AL_ATU19_2, CHEN-AND-WU_SNOR138	687728	687787	CHR04RS000687728	1.48	1	1.4	1	-	-	hen2	-	Yes
				687893	687952	CHR04RS000687893	0.98	1	0.94	1	-	-	hen2	-
				688103	688161	CHR04RS000688103	1.27	1	1.5	1	-	-	hen2	-
				688278	688337	CHR04RS000688278	1.24	1	0.72	0.98	-	-	hen2	-
				688418	688478	CHR04RS000688418	1.12	0.99	0.77	0.91	-	-	hen2	-
4	1122559	1122723	AT4G02555	1122559	1122617	CHR04RS001122559	3.2	1	1.7	1	-	-	hen2	-	Yes
				1122664	1122723	CHR04RS001122664	1.02	0.94	0.74	0.72	-	-	hen2	-
4	7683780	7684149	PLANTDB_ATSNOR32_2, CHEN-AND-WU_U27_2, AT4G13245	7683780	7683832	CHR04RS007683776	1.87	1	0.92	0.99	-	-	hen2	-	Yes
				7683955	7684016	CHR04RS007683951	1.46	1	0.68	0.99	-	-	hen2	-
				7684099	7684149	CHR04RS007684095	1.76	1	1.46	0.98	-	-	hen2	-
4	11795015	11795905	PLANTDB_ATSNOR109, At4NC048800	11795015	11795069	CHR04RS011795027	0.88	0.85	0.58	0.52	-	-	hen2	-	Yes
				11795180	11795230	CHR04RS011795192	4.06	1	2.44	1	-	-	hen2	-
				11795365	11795415	CHR04RS011795377	4.01	1	3.45	1	-	-	hen2	-
				11795560	11795618	CHR04RS011795572	1.88	1	1.48	1	-	-	hen2	-
				11795691	11795751	CHR04RS011795703	1.31	1	0.8	0.99	-	-	hen2	-
				11795846	11795905	CHR04RS011795858	0.73	0.5	0.84	0.77	-	-	hen2	-
4	15466641	15468529	CHEN-AND-WU_SNOR123B	15466641	15466699	CHR04RS015466647	1.52	1	0.72	0.92	-	-	hen2	-	Yes
				15466781	15466837	CHR04RS015466787	4.85	1	3.67	1	-	-	hen2	-
				15466991	15467045	CHR04RS015466997	2.04	1	1.72	1	-	-	hen2	-
				15467151	15467213	CHR04RS015467157	0.69	0.72	1.02	1	-	-	hen2	-
				15467301	15467360	CHR04RS015467307	0.82	0.58	1.11	1	-	-	hen2	-
				15468271	15468334	CHR04RS015468277	1.56	1	2.34	1	-	-	hen2	-
				15468476	15468529	CHR04RS015468482	0.92	0.91	1.09	1	-	-	hen2	-
4	18304779	18305359	AT4G39361, AT4G39363, PLANTDB_ATSNOR99,	18304779	18304837	CHR04RS018304773	4.7	1	4.34	1	-	-	hen2	-	Yes
				18305119	18305180	CHR04RS018305113	1.6	1	3.2	1	-	-	hen2	-
				18305309	18305359	CHR04RS018305303	2.58	1	2.43	1	-	-	hen2	-
5	141963	142640	CHEN-AND-WU_SNOR144, CHEN-AND-WU_U46_2	141963	142024	CHR05FS000141962	1.81	1	1.18	0.96	-	-	hen2	-	Yes
				142128	142191	CHR05FS000142127	3.05	1	2.22	1	-	-	hen2	-
				142268	142318	CHR05FS000142267	3.9	1	2.77	1	-	-	hen2	-
				142403	142454	CHR05FS000142402	4.9	1	3.56	1	-	-	hen2	-
				142576	142640	CHR05FS000142575	1.13	0.9	1.59	1	-	-	hen2	-
5	23683232	23683485	PLANTDB_ATSNOR19_2, PLANTDB_ATSNOR88_1	23683232	23683286	CHR05FS023700458	2.34	1	1.92	1	-	-	hen2	-	Yes
				23683427	23683485	CHR05FS023700653	3.71	1	3.54	1	-	-	hen2	-
5	24709240	24709442	PLANTDB_ATU79_3	24709240	24709302	CHR05FS024726466	2.02	1	0.94	0.75	-	-	hen2	-	Yes
				24709386	24709442	CHR05FS024726612	5.12	1	4.78	1	-	-	hen2	-
5	25290807	25291417	PLANTDB_ATSNOR96, At5NC097520	25290807	25290865	CHR05FS025308033	3.96	1	3.22	1	-	-	hen2	-	Yes
				25291136	25291193	CHR05FS025308362	3.26	1	3.44	1	-	-	hen2	-
				25291356	25291417	CHR05FS025308582	3.7	1	3.51	1	-	-	hen2	-
5	3343248	3343793	AT5G10572, At5NC011780	3343248	3343312	CHR05RS003343249	1.72	1	1.18	0.98	-	-	hen2	-	Yes
				3343614	3343677	CHR05RS003343615	3.17	1	4.11	1	-	-	hen2	-
				3343734	3343793	CHR05RS003343735	2.68	1	2.65	1	-	-	hen2	-
5	4866570	4866740	PLANTDB_ATU54, PLANTDB_AT58Y_1	4866570	4866626	CHR05RS004866573	1.18	0.91	1.11	0.99	-	-	hen2	-	Yes
				4866680	4866740	CHR05RS004866683	1.43	0.99	1.39	1	-	-	hen2	-
5	5448663	5449673	PLANTDB_ATSNOR106, KIM-ET-AL_ATSNOR106B,	5448663	5448726	CHR05RS005448666	2.61	1	1.79	1	-	-	hen2	-	Yes
				5449125	5449175	CHR05RS005449128	1.37	0.96	0.99	0.75	-	-	hen2	-
				5449309	5449373	CHR05RS005449312	1.52	1	1.53	1	-	-	hen2	-
				5449484	5449534	CHR05RS005449487	1.36	1	0.7	0.89	-	-	hen2	-
				5449619	5449673	CHR05RS005449622	0.91	0.69	0.79	0.72	-	-	hen2	-
5	19624712	19625264	CHEN-AND-WU_SNOR139	19624712	19624763	CHR05RS019641938	3.83	1	2.86	1	-	-	hen2	-	Yes
				19624932	19624994	CHR05RS019642158	0.53	0.63	1.07	1	-	-	hen2	-
				19625073	19625132	CHR05RS019642299	2.89	1	1.28	1	-	-	hen2	-
				19625203	19625264	CHR05RS019642429	2.21	1	0.79	0.8	-	-	hen2	-
5	20795726	20796650	PLANTDB_ATSNOR29_1, PLANTDB_ATSNOR31	20795726	20795777	CHR05RS020812952	2.53	1	2.4	1	-	-	hen2	-	Yes
				20795881	20795935	CHR05RS020813107	3.18	1	2.66	1	-	-	hen2	-
				20796095	20796151	CHR05RS020813321	1.93	1	1.93	1	-	-	hen2	-
				20796600	20796650	CHR05RS020813826	3.25	1	1.49	0.98	-	-	hen2	-
5	22828405	22828895	KIM-ET-AL_SNOR153, PLANTDB_ATSNOR12_2	22828405	22828463	CHR05RS022845631	3.92	1	2.44	1	-	-	hen2	-	Yes
				22828575	22828627	CHR05RS022845801	1.05	0.99	0.83	0.99	-	-	hen2	-
				22828675	22828738	CHR05RS022845901	3.24	1	3.66	1	-	-	hen2	-
				22828840	22828895	CHR05RS022846066	2.53	1	2.13	1	-	-	hen2	-
5	26567254	26567690	AT5G66567	26567254	26567317	CHR05RS026584480	2.39	1	3.2	1	-	-	hen2	-	Yes
				26567631	26567690	CHR05RS026584857	1.82	0.87	2.39	1	-	-	hen2	-
