# Supplementary material for: The RNA Helicases AtMTR4 and HEN2 Target Specific Subsets of Nuclear Transcripts for Degradation by the Nuclear Exosome in Arabidopsis thaliana
Source: PLoS Genet. 2014 Aug 21;10(8):e1004564. doi: 10.1371/journal.pgen.1004564 (PMC4140647; doi:10.1371/journal.pgen.1004564)
Supplement: Table S9 — Analysis of microarray data. Regions corresponding to linc and other RNAs. (XLSX) [file pgen.1004564.s028.xlsx]

## Sheet: Lange et al. Table S9
Table S9: lincRNAs and other non-coding RNAs
Regions upregulated excusively in hen2 are in green, regions detected only in mtr4 in light blue, and regions detected in both mutants are turquoise. The probe.ID can be used to find upregulated probes in the context of the Arabidopsis genome using Flagdb++ (http://urgv.evry.inra.fr/FLAGdb++). Probes that were isolated (= not consecutive) in either one of the mutants were not considered as upregu…
Chromosome	start of region	stop of region	annotation	comment	start of probe	end of probe	Probe.ID	WT vs hen2, 1st replicate (log2 FC)	conditional probability, 1st replicate	WT vs hen2, 2nd replicate (log2 FC)	conditional probability, 2nd replicate	WT vs mtr4, 1st replicate (log2 FC)	conditional probability, 1st replicate	WT vs mtr4, 2nd replicate (log2 FC)	conditional probability, 2nd replicate	UP.in.hen2	UP.in.mtr4	region detected by Chekanova et al, 2007
1	11672186	11672346	At1NC042550	linc or linc precursor	11672186	11672242	CHR01FS011672166	4.32	1	3.82	1	-	-	-	-	hen2	-	Yes
					11672296	11672346	CHR01FS011672276	5.93	1	5.11	1	-	-	-	-	hen2	-
1	23977833	23978209	AT1G64563	other_RNA	23977833	23977886	CHR01FS023981496	3.46	1	2.48	1	-	-	-	-	hen2	-	Yes
					23977975	23978027	CHR01FS023981638	4.21	1	2.04	1	-	-	-	-	hen2	-
					23978155	23978209	CHR01FS023981818	4.04	1	3.18	1	-	-	-	-	hen2	-
1	6220374	6221067	MIR 159B (AT1G18075)	miR precursor	6220374	6220431	CHR01RS006220367	0.91	0.87	0.92	0.99	-	-	-	-	hen2	-	Yes
					6220514	6220570	CHR01RS006220507	2.45	1	2.61	1	-	-	-	-	hen2	-
					6221009	6221067	CHR01RS006221002	1.04	0.69	1.65	1	-	-	-	-	hen2	-
1	29428033	29428254	At1NC109810	linc or linc precursor	29428033	29428083	CHR01RS029432926	5.24	1	5.67	1	-	-	-	-	hen2	-	Yes
					29428193	29428254	CHR01RS029433086	5.05	1	4.85	1	-	-	-	-	hen2	-
2	2921718	2922042	AT2G07042	other_RNA	2921718	2921770	CHR02FS002921715	1.92	1	2.97	1	-	-	-	-	hen2	-
					2921847	2921904	CHR02FS002921844	2.42	1	2.68	1	-	-	-	-	hen2	-
					2921992	2922042	CHR02FS002921989	1.19	0.91	1.16	0.98	-	-	-	-	hen2	-
2	7995634	7997185	AT2G18440	other RNA	7995634	7995692	CHR02FS008002716	3.9	1	4.21	1	-	-	-	-	hen2	-	Yes
					7995944	7995994	CHR02FS008003026	3.68	1	3.6	1	-	-	-	-	hen2	-
					7996249	7996305	CHR02FS008003331	3.5	1	4.39	1	-	-	-	-	hen2	-
					7996638	7996688	CHR02FS008003720	3.87	1	4.25	1	-	-	-	-	hen2	-
					7996743	7996793	CHR02FS008003825	4.14	1	4.28	1	-	-	-	-	hen2	-
					7996948	7996998	CHR02FS008004030	1.85	1	2.44	1	-	-	-	-	hen2	-
					7997133	7997185	CHR02FS008004215	3.87	1	3.64	1	-	-	-	-	hen2	-
2	13504462	13505377	At2NC055590	linc or linc precursor	13504462	13504517	CHR02FS013511539	2.51	1	0.93	0.93	-	-	-	-	hen2	-	Yes
					13504642	13504692	CHR02FS013511719	5.42	1	4.14	1	-	-	-	-	hen2	-
					13505002	13505059	CHR02FS013512079	3.28	1	1.3	1	-	-	-	-	hen2	-
					13505317	13505377	CHR02FS013512394	1.74	1	1.04	0.98	-	-	-	-	hen2	-
2	184207	184532	AT2G01422	other_RNA	184207	184265	CHR02RS000184206	-	-	-	-	2.56	1	2.29	1	-	mtr4
					184372	184425	CHR02RS000184371	-	-	-	-	1.8	1	1.19	1	-	mtr4
					184472	184532	CHR02RS000184471	-	-	-	-	3.54	1	3.53	1	-	mtr4
2	8122654	8122890	AT2G18735	other RNA	8122654	8122713	CHR02RS008129736	1.36	1	1.52	1	-	-	-	-	hen2	-
					8122840	8122890	CHR02RS008129922	0.92	1	1.11	1	-	-	-	-	hen2	-
2	11159681	11160708	MIR825 (AT2G26211)	miR precursor	11159681	11159733	CHR02RS011166759	1.1	0.89	0.67	0.71	-	-	-	-	hen2	-	Yes
					11159831	11159894	CHR02RS011166909	3.37	1	2.93	1	-	-	-	-	hen2	-
					11159961	11160019	CHR02RS011167039	2.7	1	2.59	1	-	-	-	-	hen2	-
					11160161	11160211	CHR02RS011167239	4.37	1	2.55	1	-	-	-	-	hen2	-
					11160326	11160377	CHR02RS011167404	5.59	1	4.73	1	-	-	-	-	hen2	-
					11160506	11160562	CHR02RS011167584	5.21	1	5.06	1	-	-	-	-	hen2	-
					11160656	11160708	CHR02RS011167734	3.89	1	3.64	1	-	-	-	-	hen2	-
2	13569471	13569881	At2NC055820	linc or linc precursor	13569471	13569521	CHR02RS013576548	0.85	0.92	0.85	0.98	-	-	-	-	hen2	-
					13569621	13569671	CHR02RS013576698	1.18	1	0.39	0.97	-	-	-	-	hen2	-
					13569831	13569881	CHR02RS013576908	2.23	1	1.74	1	-	-	-	-	hen2	-
2	16340029	16340198	MIR160A	miR precursor	16340029	16340083	CHR02RS016347107	1.29	1	0.86	0.99	-	-	-	-	hen2	-	Yes
					16340134	16340198	CHR02RS016347212	1.52	1	1.09	0.99	-	-	-	-	hen2	-
3	4290214	4293221	AT3G13277, HYPMIR_349_340, HYPMIR_350_341	long region with hypmir and other RNA	4290214	4290264	CHR03RS004290221	2.89	1	2.21	1	-	-	-	-	hen2	-	Yes
					4290386	4290436	CHR03RS004290393	3.78	1	2.68	1	-	-	-	-	hen2	-
					4290516	4290571	CHR03RS004290523	5.33	1	4.57	1	-	-	-	-	hen2	-
					4290841	4290893	CHR03RS004290848	4.43	1	3.91	1	-	-	-	-	hen2	-
					4291036	4291094	CHR03RS004291043	4.55	1	3.62	1	-	-	-	-	hen2	-
					4291156	4291219	CHR03RS004291163	0.67	0.97	0.49	0.97	-	-	-	-	hen2	-
					4291366	4291419	CHR03RS004291373	2.26	1	0.71	0.99	-	-	-	-	hen2	-
					4291536	4291595	CHR03RS004291543	1.53	1	1.16	1	-	-	-	-	hen2	-
					4291646	4291703	CHR03RS004291653	4.99	1	4.25	1	-	-	-	-	hen2	-
					4291851	4291908	CHR03RS004291858	3.94	1	3.92	1	-	-	-	-	hen2	-
					4291981	4292041	CHR03RS004291988	0.99	1	0.96	0.98	-	-	-	-	hen2	-
					4292166	4292219	CHR03RS004292173	1.04	1	0.17	0.84	-	-	-	-	hen2	-
					4292316	4292374	CHR03RS004292323	5.27	1	3.79	1	-	-	-	-	hen2	-
					4292526	4292581	CHR03RS004292533	3.42	1	1.77	1	-	-	-	-	hen2	-
					4292671	4292727	CHR03RS004292678	0.75	0.97	0.48	0.74	-	-	-	-	hen2	-
					4292856	4292913	CHR03RS004292863	4.38	1	3.58	1	-	-	-	-	hen2	-
					4293171	4293221	CHR03RS004293178	3.62	1	2.35	1	-	-	-	-	hen2	-
3	23116748	23116984	At3NC092190	linc or linc precursor	23116748	23116807	CHR03RS023127724	1.15	0.98	0.91	0.79	-	-	-	-	hen2	-
					23116923	23116984	CHR03RS023127899	3.3	1	2.89	1	-	-	-	-	hen2	-
4	15239616	15242641	HYPMIR_999_917, HYPMIR_399_390, AT4G31408	long region with hypmir and other RNA	15239616	15239672	CHR04FS015239622	1.85	1	1.71	1	-	-	-	-	hen2	-	Yes
					15239731	15239786	CHR04FS015239737	4.41	1	3.08	1	-	-	-	-	hen2	-
					15239951	15240002	CHR04FS015239957	4.81	1	3.26	1	-	-	-	-	hen2	-
					15240231	15240290	CHR04FS015240237	3.98	1	2.24	1	-	-	-	-	hen2	-
					15240438	15240501	CHR04FS015240444	3.09	1	2.59	1	-	-	-	-	hen2	-
					15240593	15240650	CHR04FS015240599	1.57	1	0.83	0.9	-	-	-	-	hen2	-
					15240738	15240792	CHR04FS015240744	4.17	1	2.7	1	-	-	-	-	hen2	-
					15241104	15241162	CHR04FS015241110	4.92	1	4.42	1	-	-	-	-	hen2	-
					15241219	15241273	CHR04FS015241225	3.97	1	3.12	1	-	-	-	-	hen2	-
					15241379	15241436	CHR04FS015241385	4.43	1	2.5	1	-	-	-	-	hen2	-
					15241724	15241779	CHR04FS015241730	4.81	1	3.76	1	-	-	-	-	hen2	-
					15242039	15242093	CHR04FS015242045	0.9	0.7	0.73	0.84	-	-	-	-	hen2	-
					15242249	15242304	CHR04FS015242255	5.88	1	4.58	1	-	-	-	-	hen2	-
					15242584	15242641	CHR04FS015242590	1.78	1	1.57	1	-	-	-	-	hen2	-
4	17281935	17282341	AT4G36648	other RNA	17281935	17281985	CHR04FS017281940	1.03	0.61	2.39	1	-	-	-	-	hen2	-	Yes
					17282158	17282208	CHR04FS017282163	3.75	1	3.25	1	-	-	-	-	hen2	-
					17282288	17282341	CHR04FS017282293	4.25	1	3.78	1	-	-	-	-	hen2	-
4	4824617	4824822	At4NC021500	linc or linc precursor	4824617	4824671	CHR04RS004824614	1.25	1	0.68	0.9	-	-	-	-	hen2	-	Yes
					4824772	4824822	CHR04RS004824769	3.71	1	2.42	1	-	-	-	-	hen2	-
4	6877930	6878784	At4NC030271	linc or linc precursor	6877930	6877989	CHR04RS006877926	3.8	1	3.67	1	-	-	-	-	hen2	-	Yes
					6878055	6878121	CHR04RS006878051	4.83	1	4.69	1	-	-	-	-	hen2	-
					6878195	6878246	CHR04RS006878191	1.34	1	0.86	1	-	-	-	-	hen2	-
					6878380	6878430	CHR04RS006878376	0.93	0.99	1.05	1	-	-	-	-	hen2	-
					6878553	6878608	CHR04RS006878549	0.82	0.97	0.52	0.97	-	-	-	-	hen2	-
					6878728	6878784	CHR04RS006878724	1.43	1	0.63	0.92	-	-	-	-	hen2	-
4	7843289	7846198	AT4G13495, MIR850 (AT4G13493)	long region with hypmir and other RNA	7843289	7843352	CHR04RS007843285	-	-	-	-	2.02	0.86	1.96	0.8	-	n.c
					7843644	7843703	CHR04RS007843640	5.65	1	4.51	1	-	-	-	-	hen2	-
					7843782	7843844	CHR04RS007843778	5.18	1	5.16	1	-	-	-	-	hen2	-
					7843958	7844008	CHR04RS007843954	3.87	1	2.58	1	-	-	-	-	hen2	-
					7844145	7844204	CHR04RS007844141	4.34	1	3.74	1	-	-	-	-	hen2	-
					7844331	7844387	CHR04RS007844327	4.77	1	4.27	1	1.06	0.65	0.77	0.58	hen2	n.c.
					7844436	7844492	CHR04RS007844432	5.88	1	4.59	1	-	-	-	-	hen2	-
					7844601	7844657	CHR04RS007844597	0.6	0.89	0.52	0.98	-	-	-	-	hen2	-
					7844772	7844829	CHR04RS007844768	1.87	1	0.77	0.99	-	-	-	-	hen2	-
					7844993	7845052	CHR04RS007844989	3.78	1	3.44	1	1.24	0.85	1.64	1	hen2	n.c
					7845098	7845153	CHR04RS007845094	3.43	1	2.32	1	-	-	-	-	hen2	-
					7845323	7845373	CHR04RS007845319	2.77	1	2.09	1	-	-	-	-	hen2	-
					7845483	7845545	CHR04RS007845479	3.87	1	2.76	1	-	-	-	-	hen2	-
					7845623	7845680	CHR04RS007845619	2.59	1	1.59	1	-	-	-	-	hen2	-
					7845758	7845818	CHR04RS007845754	1.03	0.63	0.6	0.8	-	-	-	-	hen2	-
					7845953	7846017	CHR04RS007845949	-	-	-	-	1.37	0.99	1.69	1	-	mtr4
					7846148	7846198	CHR04RS007846144	-	-	-	-	1	0.8	1.56	1	-	mtr4
4	10180325	10180567	At4NC042920	linc or linc precursor	10180325	10180375	CHR04RS010180336	4.92	1	5.4	1	-	-	-	-	hen2	-	Yes
					10180510	10180567	CHR04RS010180521	4.36	1	4.72	1	-	-	-	-	hen2	-
5	2635077	2635284	NPCRNA078, AT5G08185, MIR162A	overlapping loci	2635077	2635138	CHR05FS002635078	1.44	1	2.55	1	-	-	-	-	hen2	-	Yes
					2635217	2635284	CHR05FS002635218	1.46	0.99	0.84	0.62	-	-	-	-	hen2	-
5	5674723	5674917	At5NC020840	linc or linc precursor	5674723	5674776	CHR05FS005674725	1.39	0.99	1.66	1	-	-	-	-	hen2	-	Yes
					5674858	5674917	CHR05FS005674860	3.73	1	3.15	1	-	-	-	-	hen2	-
5	15155237	15156067	AT5G38005	other RNA	15155237	15155287	CHR05RS015172467	-	-	-	-	3.2	1	2.15	1	-	mtr4
					15155397	15155459	CHR05RS015172627	-	-	-	-	1.38	1	1.96	1	-	mtr4
					15155882	15155933	CHR05RS015173112	-	-	-	-	1.77	1	1.16	0.69	-	mtr4
					15156007	15156067	CHR05RS015173237	-	-	-	-	2.1	1	2.79	1	-	mtr4
