# Supplementary material for: The RNA Helicases AtMTR4 and HEN2 Target Specific Subsets of Nuclear Transcripts for Degradation by the Nuclear Exosome in Arabidopsis thaliana
Source: PLoS Genet. 2014 Aug 21;10(8):e1004564. doi: 10.1371/journal.pgen.1004564 (PMC4140647; doi:10.1371/journal.pgen.1004564)
Supplement: Table S10 — Analysis of microarray data. Potential antisense transcripts. (XLSX) [file pgen.1004564.s029.xlsx]

## Sheet: Lange et al Table S10
Table S10: regions in antisense to TAIR annotated genes
Regions upregulated excusively in hen2 are in green, regions detected only in mtr4 in light blue, and regions detected in both mutants are turquoise. The probe.ID can be used to find upregulated probes in the context of the Arabidopsis genome using Flagdb++ (http://urgv.evry.inra.fr/FLAGdb++).
chromosome	start of region	stop of region	annotation	comment	start of probe	end of probe	Probe.ID	WT vs hen2, 1st replicate (log2 FC)	conditional probability, 1st replicate	WT vs hen2, 2nd replicate (log2 FC)	conditional probability, 2nd replicate	WT vs mtr4, 1st replicate (log2 FC)	conditional probability, 1st replicate	WT vs mtr4, 2nd replicate (log2 FC)	conditional probability, 2nd replicate	UP.in.hen2	UP.in.mtr4	region detected by Chekanova et al, 2007
1	4759102	4759325	AT1G13920		4759102	4759152	CHR01FS004759099	2.85	1	2.94	1	-	-	-	-	hen2	-
					4759267	4759325	CHR01FS004759264	1.55	1	0.88	0.75	-	-	-	-	hen2	-
1	8977698	8978070	AT1G25550		8977698	8977748	CHR01FS008977685	1.53	1	1.56	1	-	-	-	-	hen2	-
					8977883	8977933	CHR01FS008977870	1.53	0.66	1.93	1	-	-	-	-	hen2	-
					8978013	8978070	CHR01FS008978000	1.97	1	2.35	1	-	-	-	-	hen2	-
1	10274263	10274950	AT1G29355		10274263	10274320	CHR01FS010274249	1.61	0.92	2.77	1	-	-	-	-	hen2	-
					10274753	10274803	CHR01FS010274739	1.13	0.54	2.06	1	-	-	-	-	hen2	-
					10274898	10274950	CHR01FS010274884	1.84	1	2	1	-	-	-	-	hen2	-
1	20431463	20431715	AT1G54740		20431463	20431527	CHR01FS020435130	0.98	0.63	0.76	0.92	-	-	-	-	hen2	-
					20431648	20431715	CHR01FS020435315	2.15	1	1.7	0.95	-	-	-	-	hen2	-
1	12051955	12052557	AT1G33240		12051955	12052015	CHR01RS012051935	2.37	1	2.11	1	-	-	-	-	hen2	-
					12052180	12052233	CHR01RS012052160	0.51	0.77	0.29	0.73	-	-	-	-	hen2	-
					12052345	12052395	CHR01RS012052325	0.83	0.93	0.91	0.7	-	-	-	-	hen2	-
					12052500	12052557	CHR01RS012052480	1.54	1	0.53	0.5	-	-	-	-	hen2	-
1	12937724	12938068	AT1G35260		12937724	12937781	CHR01RS012937702	1.04	0.97	1.96	1	-	-	-	-	hen2	-
					12937839	12937897	CHR01RS012937817	1.27	1	1.52	1	-	-	-	-	hen2	-
					12938006	12938068	CHR01RS012937984	0.86	0.8	1.15	1	-	-	-	-	hen2	-
1	19455775	19456061	AT1G52240		19455775	19455832	CHR01RS019459444	0.77	0.95	0.66	0.71	-	-	-	-	hen2	-
					19456000	19456061	CHR01RS019459669	2.1	1	0.96	0.79	-	-	-	-	hen2	-
1	25924797	25926199	AT1G68940		25924797	25924848	CHR01RS025928460	2.25	1	2.33	1	-	-	-	-	hen2	-
					25924947	25925008	CHR01RS025928610	1.99	1	1.76	1	-	-	-	-	hen2	-
					25925162	25925212	CHR01RS025928825	1.12	1	0.61	1	-	-	-	-	hen2	-
					25925327	25925392	CHR01RS025928990	0.8	0.97	1.49	1	-	-	-	-	hen2	-
					25925462	25925521	CHR01RS025929125	1.17	1	1.65	1	-	-	-	-	hen2	-
					25925647	25925704	CHR01RS025929310	2.62	1	2.05	1	-	-	-	-	hen2	-
					25925762	25925822	CHR01RS025929425	2.68	1	2.58	1	-	-	-	-	hen2	-
					25925987	25926045	CHR01RS025929650	1.36	1	1.51	1	-	-	-	-	hen2	-
					25926142	25926199	CHR01RS025929805	1.06	0.97	1.06	1	-	-	-	-	hen2	-
1	29805524	29809354	AT1G79245	sense transcript also up	29805524	29805581	CHR01RS029810417	1.63	1	3.08	1	-	-	-	-	hen2	-	Yes
					29805714	29805765	CHR01RS029810607	2.13	1	1.59	1	-	-	-	-	hen2	-
					29805849	29805906	CHR01RS029810742	2.92	1	3.62	1	-	-	-	-	hen2	-
					29806214	29806264	CHR01RS029811107	0.57	0.88	0.72	0.99	-	-	-	-	hen2	-
					29806379	29806440	CHR01RS029811272	3.23	1	3.87	1	-	-	-	-	hen2	-
					29806524	29806574	CHR01RS029811417	0.48	0.84	1.2	1	-	-	-	-	hen2	-
					29806664	29806715	CHR01RS029811557	2.13	1	2.9	1	-	-	-	-	hen2	-
					29806864	29806914	CHR01RS029811757	1.66	1	0.97	1	-	-	-	-	hen2	-
					29806979	29807038	CHR01RS029811872	2.27	1	1.76	1	-	-	-	-	hen2	-
					29807144	29807211	CHR01RS029812037	3.57	1	4.73	1	-	-	-	-	hen2	-
					29807355	29807405	CHR01RS029812248	1.05	1	0.36	0.97	-	-	-	-	hen2	-
					29807525	29807588	CHR01RS029812418	1.17	1	1.84	1	-	-	-	-	hen2	-
					29807700	29807755	CHR01RS029812593	1.09	1	0.34	0.93	-	-	-	-	hen2	-
					29807810	29807860	CHR01RS029812703	1.56	1	0.79	0.99	-	-	-	-	hen2	-
					29808514	29808564	CHR01RS029813407	3.55	1	3.3	1	-	-	-	-	hen2	-
					29808674	29808724	CHR01RS029813567	1.21	1	1.11	1	-	-	-	-	hen2	-
					29808809	29808867	CHR01RS029813702	0.95	0.96	0.68	0.99	-	-	-	-	hen2	-
					29808989	29809041	CHR01RS029813882	0.42	0.63	0.48	0.94	-	-	-	-	hen2	-
					29809139	29809192	CHR01RS029814032	0.86	0.91	0.41	0.92	-	-	-	-	hen2	-
					29809294	29809354	CHR01RS029814187	1.08	1	1.18	0.94	-	-	-	-	hen2	-
1	29917198	29917644	AT1G79530		29917198	29917261	CHR01RS029922091	0.69	0.53	0.63	0.99	-	-	-	-	hen2	-
					29917413	29917471	CHR01RS029922306	1.13	0.95	0.92	0.98	-	-	-	-	hen2	-
					29917593	29917644	CHR01RS029922486	0.69	0.53	0.3	0.48	-	-	-	-	hen2	-
2	18333521	18333754	AT2G44430		18333521	18333575	CHR02FS018340597	1.68	1	0.79	0.53	-	-	-	-	hen2	-
					18333691	18333754	CHR02FS018340767	2.93	1	3.13	1	-	-	-	-	hen2	-
2	520440	520661	AT2G02080	sense transcript also up	520440	520490	CHR02RS000520439	1.22	0.99	1.02	0.87	-	-	-	-	hen2	-
					520610	520661	CHR02RS000520609	1.61	1	0.82	0.76	-	-	-	-	hen2	-
2	7995634	7997185	AT2G18440		7995634	7995692	CHR02RS008002716	2.07	1	2.07	1	-	-	-	-	hen2	-	Yes
					7995754	7995813	CHR02RS008002836	2.09	1	0.75	0.9	-	-	-	-	hen2	-
					7996249	7996305	CHR02RS008003331	1.25	1	0.41	0.48	-	-	-	-	hen2	-
					7996469	7996519	CHR02RS008003551	2.62	1	3.23	1	-	-	-	-	hen2	-
					7996638	7996688	CHR02RS008003720	0.56	0.95	0.28	0.96	-	-	-	-	hen2	-
					7996743	7996793	CHR02RS008003825	3.07	1	2.53	1	-	-	-	-	hen2	-
					7996948	7996998	CHR02RS008004030	1.65	1	1.26	1	-	-	-	-	hen2	-
					7997133	7997185	CHR02RS008004215	3.29	1	3.88	1	-	-	-	-	hen2	-
2	8912186	8912563	AT2G20670		8912186	8912236	CHR02RS008919267	2.62	1	0.96	0.91	-	-	-	-	hen2	-
					8912386	8912439	CHR02RS008919467	2.12	1	0.77	0.85	1.22	0.97	1.6	1	hen2	mtr4
					8912506	8912563	CHR02RS008919587	-	-	-	-	1.66	0.98	1.91	1	-	mtr4
2	9048290	9048505	AT2G21100		9048290	9048348	CHR02RS009055371	-	-	-	-	1.54	1	1.47	1	-	mtr4
					9048450	9048505	CHR02RS009055531	-	-	-	-	2.89	1	2.06	1	-	mtr4
2	12625491	12626392	AT2G29450		12625491	12625541	CHR02RS012632568	0.98	0.93	0.75	0.99	-	-	-	-	hen2	-
					12625701	12625751	CHR02RS012632778	4.45	1	4.65	1	-	-	-	-	hen2	-
					12625835	12625885	CHR02RS012632912	4.5	1	4.46	1	-	-	-	-	hen2	-
					12626010	12626067	CHR02RS012633087	4.34	1	5.28	1	-	-	-	-	hen2	-
					12626170	12626222	CHR02RS012633247	4.45	1	5.62	1	-	-	-	-	hen2	-
					12626335	12626392	CHR02RS012633412	1.44	0.99	0.98	0.98	-	-	-	-	hen2	-
3	6564041	6564263	AT3G19030		6564041	6564092	CHR03RS006564047	1.38	1	0.51	0.58	-	-	-	-	hen2	-
					6564212	6564263	CHR03RS006564218	1.62	1	1.77	1	-	-	-	-	hen2	-
3	10472487	10472864	AT3G28150		10472487	10472539	CHR03RS010473724	1.27	0.98	2.18	1	-	-	-	-	hen2	-
					10472637	10472691	CHR03RS010473874	1.06	0.93	0.89	1	-	-	-	-	hen2	-
					10472802	10472864	CHR03RS010474039	0.73	0.51	1.48	1	-	-	-	-	hen2	-
3	17908515	17909719	AT3G48360	sense transcript also up	17908515	17908565	CHR03RS017919500	2.34	1	1.98	1	-	-	-	-	hen2	-
					17909061	17909112	CHR03RS017920046	1.49	1	0.67	0.53	-	-	-	-	hen2	-
					17909226	17909276	CHR03RS017920211	1.26	1	0.42	0.47	-	-	-	-	hen2	-
					17909391	17909449	CHR03RS017920376	0.44	0.84	0.28	0.51	-	-	-	-	hen2	-
					17909564	17909621	CHR03RS017920549	1.37	1	3.1	1	-	-	-	-	hen2	-
					17909669	17909719	CHR03RS017920654	2.59	1	2.79	1	-	-	-	-	hen2	-
4	9497939	9498152	AT4G16880		9497939	9497998	CHR04RS009497958	1.49	1	1.76	1	-	-	-	-	hen2	-
					9498089	9498152	CHR04RS009498108	1.74	1	2.2	1	-	-	-	-	hen2	-
4	11097790	11097985	AT4G20690		11097790	11097840	CHR04RS011097801	1.91	0.88	2.2	1	-	-	-	-	hen2	-
					11097935	11097985	CHR04RS011097946	1.81	1	0.87	0.98	-	-	-	-	hen2	-
5	2132360	2132540	AT5G06860		2132360	2132417	CHR05FS002132361	2.08	0.98	3.1	1	-	-	-	-	hen2	-
					2132490	2132540	CHR05FS002132491	2.6	1	2.85	1	-	-	-	-	hen2	-
5	3469653	3469874	AT5G10970		3469653	3469703	CHR05FS003469654	1.13	0.74	0.98	0.73	-	-	-	-	hen2	-
					3469823	3469874	CHR05FS003469824	1.11	0.82	1.79	1	-	-	-	-	hen2	-
5	6415530	6415754	AT5G19120		6415530	6415580	CHR05FS006415532	1.49	0.92	1.86	0.87	-	-	-	-	hen2	-
					6415695	6415754	CHR05FS006415697	1.55	0.85	1.01	0.65	-	-	-	-	hen2	-
5	8774257	8775087	AT5G25280	sense transcript also up	8774257	8774307	CHR05FS008774260	1.67	0.99	0.97	0.86	-	-	-	-	hen2	-	Yes
					8774417	8774470	CHR05FS008774420	1.89	0.86	2.23	1	-	-	-	-	hen2	-
					8774717	8774786	CHR05FS008774720	2.36	1	1.73	1	-	-	-	-	hen2	-
					8775032	8775087	CHR05FS008775035	1.17	0.94	1.24	0.99	-	-	-	-	hen2	-
5	21813966	21814141	AT5G53740, AT5G53742		21813966	21814017	CHR05FS021831192	6.08	1	6	1	-	-	-	-	hen2	-	Yes
					21814091	21814141	CHR05FS021831317	5.47	1	5.49	1	-	-	-	-	hen2	-
5	25290012	25290755	AT5G63040		25290012	25290075	CHR05FS025307238	1.13	0.7	0.98	0.79	-	-	-	-	hen2	-	Yes
					25290697	25290755	CHR05FS025307923	3.89	1	5.17	1	-	-	-	-	hen2	-
5	17847351	17847551	AT5G44306		17847351	17847401	CHR05RS017864578	3	1	4.45	1	-	-	-	-	hen2	-	Yes
					17847491	17847551	CHR05RS017864718	2.98	1	4.14	1	-	-	-	-	hen2	-
5	26904075	26905429	AT5G67420		26904075	26904130	CHR05RS026921301	3.79	1	2.62	1	-	-	-	-	hen2	-	Yes
					26904230	26904281	CHR05RS026921456	3.05	1	2.29	1	-	-	-	-	hen2	-
					26904340	26904398	CHR05RS026921566	3.03	1	2.84	1	-	-	-	-	hen2	-
					26904674	26904724	CHR05RS026921900	1.04	0.95	0.8	0.99	-	-	-	-	hen2	-
					26904839	26904903	CHR05RS026922065	1.82	1	1.97	1	-	-	-	-	hen2	-
					26905064	26905114	CHR05RS026922290	1.13	0.98	0.52	0.95	-	-	-	-	hen2	-
					26905379	26905429	CHR05RS026922605	1.49	1	1.81	1	-	-	-	-	hen2	-
