# Supplementary material for: The RNA Helicases AtMTR4 and HEN2 Target Specific Subsets of Nuclear Transcripts for Degradation by the Nuclear Exosome in Arabidopsis thaliana
Source: PLoS Genet. 2014 Aug 21;10(8):e1004564. doi: 10.1371/journal.pgen.1004564 (PMC4140647; doi:10.1371/journal.pgen.1004564)
Supplement: Table S11 — Analysis of microarray data. Non-annotated regions. (XLSX) [file pgen.1004564.s030.xlsx]

## Sheet: Lange et al. Table S11
Table S11: regions without annotated features
Regions upregulated excusively in hen2 are in green, regions detected only in mtr4 in light blue, and regions detected in both mutants are turquoise. The probe.ID can be used to find upregulated probes in the context of the Arabidopsis genome using Flagdb++ (http://urgv.evry.inra.fr/FLAGdb++).
chromosome	start of region	stop of region	annotation	start of probe	end of probe	Probe.ID	WT vs hen2, 1st replicate (log2 FC)	conditional probability, 1st replicate	WT vs hen2, 2nd replicate (log2 FC)	conditional probability, 2nd replicate	WT vs mtr4, 1st replicate (log2 FC)	conditional probability, 1st replicate	WT vs mtr4, 2nd replicate (log2 FC)	conditional probability, 2nd replicate	UP.in.hen2	UP.in.mtr4	region detected by Chekanova et al, 2007
1	18491900	18492120	CHR1_UNA5	18491900	18491968	CHR01FS018495568	1.03	0.51	1.53	1	-	-	-	-	hen2	-
				18492045	18492120	CHR01FS018495713	1.69	1	2.17	1	-	-	-	-	hen2	-
1	23034525	23034900	cryptic transcript between mRNAs	23034525	23034582	CHR01FS023038190	1.3	0.98	1.37	1	-	-	-	-	hen2	-
				23034685	23034743	CHR01FS023038350	1.07	0.89	1.73	1	-	-	-	-	hen2	-
				23034850	23034900	CHR01FS023038515	1.93	1	2.8	1	-	-	-	-	hen2	-
1	28515305	28515505	CHR1_UNA8	28515305	28515363	CHR01FS028518966	4.69	1	4.43	1	4.71	1	4.91	1	hen2	mtr4
				28515455	28515505	CHR01FS028519116	1.06	0.83	1.6	1	0.69	0.51	1.07	0.86	hen2	mtr4
1	8311066	8311486	cryptic transcript between two mRNAs	8311066	8311127	CHR01FS008311055	0.88	0.43	0.89	0.87	-	-	-	-	hen2	-
				8311291	8311342	CHR01FS008311280	1.11	0.9	1.13	1	-	-	-	-	hen2	-
				8311436	8311486	CHR01FS008311425	2.02	1	2.04	1	-	-	-	-	hen2	-
1	754757	754934	CHR1_UNA1	754757	754807	CHR01RS000754757	0.96	0.69	1.08	0.99	-	-	-	-	hen2	-
				754877	754934	CHR01RS000754877	1.05	0.7	1.31	1	-	-	-	-	hen2	-
1	3648186	3648731	CHR1_UNA3	3648186	3648238	CHR01RS003648186	1.17	0.96	1.15	0.95	-	-	-	-	hen2	-
				3648331	3648387	CHR01RS003648331	0.71	0.94	0.84	0.99	-	-	-	-	hen2	-
				3648496	3648546	CHR01RS003648496	1.68	1	1.35	1	-	-	-	-	hen2	-
				3648681	3648731	CHR01RS003648681	0.99	0.94	0.89	0.96	-	-	-	-	hen2	-
1	23135988	23136205	CHR1_UNA6	23135988	23136047	CHR01RS023139653	1.23	0.99	1.35	0.97	-	-	-	-	hen2	-	Yes
				23136148	23136205	CHR01RS023139813	0.99	0.92	1.22	0.99	-	-	-	-	hen2	-
1	28889309	28889867	CHR1_UNA9	28889309	28889368	CHR01RS028894203	2.99	1	3.6	1	-	-	-	-	hen2	-	Yes
				28889621	28889671	CHR01RS028894515	2.32	1	3	1	-	-	-	-	hen2	-
				28889806	28889867	CHR01RS028894700	1.63	1	2.27	1	-	-	-	-	hen2	-
2	13502361	13503520	CHR2_UNA6	13502361	13502417	CHR02FS013509438	5.53	1	4.88	1	-	-	-	-	hen2	-	Yes
				13502656	13502710	CHR02FS013509733	1.02	0.86	1.05	0.93	-	-	-	-	hen2	-
				13502836	13502895	CHR02FS013509913	4.02	1	3.05	1	-	-	-	-	hen2	-
				13503021	13503074	CHR02FS013510098	3.16	1	1.53	1	-	-	-	-	hen2	-
				13503461	13503520	CHR02FS013510538	3.26	1	1.64	1	-	-	-	-	hen2	-
2	13506283	13506874	CHR2_UNA7	13506283	13506341	CHR02FS013513360	2.63	1	1.19	1	-	-	-	-	hen2	-	Yes
				13506483	13506540	CHR02FS013513560	2.8	1	1.62	1	-	-	-	-	hen2	-
				13506818	13506874	CHR02FS013513895	4.57	1	4.29	1	-	-	-	-	hen2	-
2	6520219	6521034	CHR2_UNA3	6520219	6520277	CHR02RS006527301	2.27	1	2.32	1	-	-	-	-	hen2	-
				6520374	6520439	CHR02RS006527456	0.97	0.93	1.4	1	-	-	-	-	hen2	-
				6520864	6520914	CHR02RS006527946	2.04	1	1.75	1	-	-	-	-	hen2	-
				6520979	6521034	CHR02RS006528061	1.16	1	0.69	0.9	-	-	-	-	hen2	-
2	6524176	6524376	CHR2_UNA4	6524176	6524226	CHR02RS006531258	2.19	1	2.82	1	-	-	-	-	hen2	-
				6524316	6524376	CHR02RS006531398	0.92	0.95	1.07	0.99	-	-	-	-	hen2	-
2	13007183	13007582	CHR2_UNA5	13007183	13007246	CHR02RS013014260	1.26	1	1.33	1	-	-	-	-	hen2	-
				13007338	13007399	CHR02RS013014415	0.98	1	0.81	0.99	-	-	-	-	hen2	-
				13007523	13007582	CHR02RS013014600	0.96	0.96	1.35	0.97	-	-	-	-	hen2	-
2	17130013	17130270	CHR2_UNA8	17130013	17130070	CHR02RS017137091	1.82	1	1.35	1	-	-	-	-	hen2	-
				17130218	17130270	CHR02RS017137296	1.02	0.98	0.37	0.46	-	-	-	-	hen2	-
3	6523159	6523349	possible RT of AT3G18930	6523159	6523216	CHR03FS006523165	2.16	1	2.16	1	-	-	-	-	hen2	-
				6523299	6523349	CHR03FS006523305	1.51	1	1.57	1	-	-	-	-	hen2	-
3	10899389	10899710	CHR3_UNA4	10899389	10899448	CHR03FS010900626	-	-	-	-	1.9	1	2.36	1	-	mtr4	Yes
				10899544	10899596	CHR03FS010900781	-	-	-	-	1.08	0.92	2.1	1	-	mtr4
				10899654	10899710	CHR03FS010900891	-	-	-	-	3.6	1	5.09	1	-	mtr4
3	14201023	14202377	CHR3_UNA6	14201023	14201073	CHR03FS014212009	6.2	1	5.15	1	-	-	-	-	hen2	-	Yes
				14201463	14201513	CHR03FS014212449	4.99	1	4.62	1	-	-	-	-	hen2	-
				14202177	14202227	CHR03FS014213163	4.77	1	3.7	1	-	-	-	-	hen2	-
				14202327	14202377	CHR03FS014213313	4.95	1	2.31	1	-	-	-	-	hen2	-
3	18515711	18516000	CHR3_UNA7	18515711	18515770	CHR03FS018526696	1.29	0.56	2.14	1	-	-	-	-	hen2	-
				18515941	18516000	CHR03FS018526926	2.05	1	3.65	1	-	-	-	-	hen2	-
3	3365563	3365788	CHR3_UNA1	3365563	3365621	CHR03RS003365568	0.64	0.86	2.33	1	-	-	-	-	hen2	-
				3365728	3365788	CHR03RS003365733	1.04	0.91	0.77	0.92	-	-	-	-	hen2	-
3	5054987	5055868	possible readtrough of AT3G15010 or cryptic transcript between mRNAs	5054987	5055037	CHR03RS005054994	2.94	1	2.83	1	-	-	-	-	hen2	-
				5055157	5055215	CHR03RS005055164	3.35	1	3.91	1	-	-	-	-	hen2	-
				5055327	5055377	CHR03RS005055334	3.67	1	3.66	1	-	-	-	-	hen2	-
				5055442	5055503	CHR03RS005055449	3.93	1	4.06	1	-	-	-	-	hen2	-
				5055637	5055687	CHR03RS005055644	3.12	1	2.96	1	-	-	-	-	hen2	-
				5055807	5055868	CHR03RS005055814	2.91	1	1.99	1	-	-	-	-	hen2	-
3	6178977	6179146	CHR3_UNA2	6178977	6179036	CHR03RS006178983	0.61	0.55	1.45	1	-	-	-	-	hen2	-
				6179092	6179146	CHR03RS006179098	1.68	1	0.95	0.98	-	-	-	-	hen2	-
3	7465646	7465874	CHR3_UNA3	7465646	7465703	CHR03RS007465652	1.4	1	1.33	1	-	-	-	-	hen2	-
				7465811	7465874	CHR03RS007465817	1.29	0.99	0.95	0.97	-	-	-	-	hen2	-
3	22144766	22145514	CHR3_UNA8	22144766	22144818	CHR03RS022155743	1.28	1	1.12	0.99	-	-	-	-	hen2	-
				22144906	22144968	CHR03RS022155883	1.45	1	1.07	0.96	-	-	-	-	hen2	-
				22145226	22145285	CHR03RS022156203	0.78	0.64	0.53	0.63	-	-	-	-	hen2	-
				22145451	22145514	CHR03RS022156428	1.44	1	1.17	0.74	-	-	-	-	hen2	-
4	1516355	1517110	possible RT of AT4G03430	1516355	1516414	CHR04FS001516353	1.43	1	3.18	1	-	-	-	-	hen2	-
				1516550	1516600	CHR04FS001516548	2.08	1	3.27	1	-	-	-	-	hen2	-
				1516685	1516735	CHR04FS001516683	0.95	0.6	1.34	1	-	-	-	-	hen2	-
				1517060	1517110	CHR04FS001517058	3.18	1	3.33	1	-	-	-	-	hen2	-
4	7520220	7520598	CHR4_UNA2	7520220	7520279	CHR04FS007520217	1.24	0.92	2.42	1	-	-	-	-	hen2	-
				7520425	7520484	CHR04FS007520422	1.59	1	2.16	1	-	-	-	-	hen2	-
				7520540	7520598	CHR04FS007520537	2.14	1	2.54	1	-	-	-	-	hen2	-
4	9483915	9485287	CHR4_UNA5	9483915	9483977	CHR04FS009483934	1.76	0.92	1.93	1	-	-	-	-	hen2	-
				9484080	9484130	CHR04FS009484099	1.49	0.99	2.03	1	-	-	-	-	hen2	-
				9484350	9484410	CHR04FS009484369	1.57	1	2.06	1	-	-	-	-	hen2	-
				9485230	9485287	CHR04FS009485249	1.15	0.51	0.9	0.85	-	-	-	-	hen2	-
4	16314426	16314772	CHR4_UNA10	16314426	16314486	CHR04FS016314431	2.28	1	1.53	1	-	-	-	-	hen2	-
				16314601	16314655	CHR04FS016314606	1.29	0.99	1.03	0.98	-	-	-	-	hen2	-
				16314722	16314772	CHR04FS016314727	3.78	1	3.69	1	-	-	-	-	hen2	-
4	17554873	17555233	CHR4_UNA11	17554873	17554923	CHR04FS017554867	2.18	1	1.76	1	-	-	-	-	hen2	-
				17555183	17555233	CHR04FS017555177	1.24	0.46	1.29	1	-	-	-	-	hen2	-
4	2181334	2181894	CHR4_UNA1	2181334	2181384	CHR04RS002181332	2.2	1	1.77	1	-	-	-	-	hen2	-
				2181684	2181734	CHR04RS002181682	1.81	1	0.87	0.97	-	-	-	-	hen2	-
				2181834	2181894	CHR04RS002181832	2.07	1	0.98	0.99	-	-	-	-	hen2	-
4	8104336	8104716	CHR4_UNA3	8104336	8104397	CHR04RS008104331	1.45	0.9	2.04	1	-	-	-	-	hen2	-
				8104476	8104526	CHR04RS008104471	0.46	0.58	0.59	0.99	-	-	-	-	hen2	-
				8104666	8104716	CHR04RS008104661	2.73	1	2.65	1	-	-	-	-	hen2	-
4	8670970	8671190	CHR4_UNA4	8670970	8671020	CHR04RS008670970	-	-	-	-	1.15	0.94	0.91	0.72	-	mtr4
				8671135	8671190	CHR04RS008671135	-	-	-	-	2.22	1	2.82	1	-	mtr4
4	9506314	9507059	CHR4_UNA6	9506314	9506374	CHR04RS009506333	2.38	1	1.19	1	-	-	-	-	hen2	-
				9506519	9506569	CHR04RS009506538	1.3	1	1.17	1	-	-	-	-	hen2	-
				9506624	9506676	CHR04RS009506643	1.18	1	0.87	1	-	-	-	-	hen2	-
				9506849	9506907	CHR04RS009506868	0.96	1	0.76	0.99	-	-	-	-	hen2	-
				9507009	9507059	CHR04RS009507028	2.16	1	1.59	1	-	-	-	-	hen2	-
4	9544963	9545682	CHR4_UNA8	9544963	9545018	CHR04RS009544982	0.86	0.83	1.3	1	-	-	-	-	hen2	-
				9545073	9545123	CHR04RS009545092	2.46	1	3.41	1	-	-	-	-	hen2	-
				9545233	9545296	CHR04RS009545252	1.6	1	1.02	1	-	-	-	-	hen2	-
				9545428	9545479	CHR04RS009545447	1.75	1	1.74	1	-	-	-	-	hen2	-
				9545623	9545682	CHR04RS009545642	3.33	1	3.49	1	-	-	-	-	hen2	-
4	13992198	13992882	cryptic transcript between mRNAs AT4G28210, AT4G28220	13992198	13992255	CHR04RS013992204	3.44	1	2.91	1	-	-	-	-	hen2	-	Yes
				13992373	13992423	CHR04RS013992379	3.28	1	0.99	1	-	-	-	-	hen2	-
				13992553	13992610	CHR04RS013992559	0.88	0.98	0.85	1	-	-	-	-	hen2	-
				13992658	13992708	CHR04RS013992664	2.28	1	2.24	1	-	-	-	-	hen2	-
				13992823	13992882	CHR04RS013992829	0.79	0.63	0.46	0.68	-	-	-	-	hen2	-
4	16167523	16167783	CHR4_UNA9	16167523	16167581	CHR04RS016167526	1.99	1	1.19	1	-	-	-	-	hen2	-
				16167733	16167783	CHR04RS016167736	1.37	0.98	1.19	1	-	-	-	-	hen2	-
5	5044771	5045773	CHR5_UNA2	5044771	5044829	CHR05FS005044774	2.77	1	2.81	1	-	-	-	-	hen2	-	Yes
				5044886	5044939	CHR05FS005044889	5.54	1	4.91	1	-	-	-	-	hen2	-
				5045076	5045133	CHR05FS005045079	1.17	0.98	0.88	0.9	-	-	-	-	hen2	-
				5045211	5045265	CHR05FS005045214	3.98	1	2.48	1	-	-	-	-	hen2	-
				5045536	5045589	CHR05FS005045539	4.27	1	3.65	1	-	-	-	-	hen2	-
				5045716	5045773	CHR05FS005045719	4.09	1	3.35	1	-	-	-	-	hen2	-
5	7777323	7777847	CHR5_UNA3	7777323	7777376	CHR05FS007777326	-	-	-	-	1.45	1	1.3	0.99	-	mtr4
				7777483	7777541	CHR05FS007777486	-	-	-	-	1.41	1	2.19	1	-	mtr4
				7777797	7777847	CHR05FS007777800	-	-	-	-	0.9	0.6	1.51	1	-	mtr4
5	22580026	22580468	CHR5_UNA5	22580026	22580082	CHR05FS022597252	1.83	1	1.42	1	-	-	-	-	hen2	-	Yes
				22580412	22580468	CHR05FS022597638	3.92	1	4.03	1	-	-	-	-	hen2	-
5	26229013	26229391	CHR5_UNA6	26229013	26229072	CHR05FS026246239	2.99	1	2.24	1	-	-	-	-	hen2	-	Yes
				26229331	26229391	CHR05FS026246557	1.45	-	1.6	-	-	-	-	-	hen2	-
5	1322866	1323021	CHR5_UNA1	1322866	1322918	CHR05RS001322867	-	-	-	-	2.97	1	2.98	1	-	mtr4
				1322971	1323021	CHR05RS001322972	-	-	-	-	0.76	0.5	0.73	0.46	-	mtr4
5	14047713	14047932	CHR5_UNA4	14047713	14047770	CHR05RS014064943	1.06	0.9	1.43	1	-	-	-	-	hen2	-	Yes
				14047878	14047932	CHR05RS014065108	1.74	1	0.65	0.98	-	-	-	-	hen2	-
5	21553735	21554485	cryptic transcripts between mRNAs AT5G53144	21553735	21553792	CHR05RS021570961	0.96	0.89	0.73	0.92	-	-	-	-	hen2	-
				21553900	21553961	CHR05RS021571126	2.73	1	2.09	1	-	-	-	-	hen2	-
				21554060	21554116	CHR05RS021571286	1.06	0.88	1.14	0.98	-	-	-	-	hen2	-
				21554425	21554485	CHR05RS021571651	1.27	0.87	0.77	0.62	-	-	-	-	hen2	-
