# Supplementary material for: The RNA Helicases AtMTR4 and HEN2 Target Specific Subsets of Nuclear Transcripts for Degradation by the Nuclear Exosome in Arabidopsis thaliana
Source: PLoS Genet. 2014 Aug 21;10(8):e1004564. doi: 10.1371/journal.pgen.1004564 (PMC4140647; doi:10.1371/journal.pgen.1004564)
Supplement: Table S12 — Gene descriptions and biological functions for the mRNAs upregulated in hen2 and/or mtr4 samples. (XLSX) [file pgen.1004564.s031.xlsx]

## Sheet: Lange et al. Suppl_Table_S12
Table S12: Gene descriptions and biological functions for the mRNAs upregulated in hen2 and/or mtr4 samples
mRNAs upregulated excusively in hen2 are in green, mRNAs detected only in mtr4 in light blue, and mRNAs detected in both mutants are turquoise.
mRNAs detected only in hen2 samples
Locus Identifier	Gene Model Description	Biological process (Source: TAIR10)	Reference (PubMed Identifier)
AT1G02660	alpha/beta-Hydrolases superfamily protein
AT1G19397	unknown protein
AT1G25400	unknown protein	stress response	PMID:22589469
AT1G26580	unknown protein
AT1G29510	SMALL AUXIN UPREGULATED 68 (SAUR68)
AT1G59590	ZCF37
AT1G66090	Disease resistance protein (TIR-NBS class	stress response	PMID:22589469
AT1G68190	B-box zinc finger family protein
AT1G72645	unknown protein
AT1G73500	MAP KINASE KINASE 9 (MKK9)	stress response	PMID:17953483, PMID:18693252
AT1G74930	ORA47	stress response	PMID:17953483
AT1G80840	WRKY DNA-BINDING PROTEIN 40 (WRKY40)	stress response	PMID:22589469, PMID:17185563, PMID:12602888, PMID:17953483
AT2G01860	EMBRYO DEFECTIVE 975 (EMB975)
AT2G01930	BASIC PENTACYSTEINE1 (BPC1)
AT2G03530	UREIDE PERMEASE 2 (UPS2)
AT2G18700	TREHALOSE PHOSPHATASE/SYNTHASE 11 (TPS11)
AT2G38470	WRKY DNA-BINDING PROTEIN 33 (WRKY33)	stress response	PMID:17059405, PMID:18839316
AT2G39705	ROTUNDIFOLIA LIKE 8 (RTFL8)	shoot development	PMID:14871303
AT2G41010	CALMODULIN (CAM)-BINDING PROTEIN OF 25 KDA (CAMBP25)	stress response	PMID:15086802
AT3G15210	ETHYLENE RESPONSIVE ELEMENT BINDING FACTOR 4 (ERF4)	stress response	PMID:16183832
AT3G25770	ALLENE OXIDE CYCLASE 2 (AOC2)	stress response	PMID:16923014
AT3G46600	GRAS family transcription factor	stress response	PMID:22589469
AT3G56880	VQ motif-containing protein
AT3G62950	unknown protein
AT4G02430	SERINE/ARGININE-RICH PROTEIN SPLICING FACTOR 34B	vegetative to reproductive phase transition of meristem	PMID:22589469
AT4G10910	unknown protein
AT4G17490	ETHYLENE RESPONSIVE ELEMENT BINDING FACTOR 6 (ERF6)	stress response	PMID:22589469
AT4G26288	Thioredoxin superfamily protein
AT4G37610	BTB AND TAZ DOMAIN PROTEIN 5 (bt5)	stress response, flower morphogenesis	PMID:15316289, PMID:22589469
AT5G03830	CDK inhibitor P21 binding protein
AT5G47220	ETHYLENE RESPONSIVE ELEMENT BINDING FACTOR 2 (ERF2)	stress response	PMID:16183832
AT5G61600	ETHYLENE RESPONSE FACTOR 104 (ERF104)	stress response	PMID:19416906
mRNAs detected in both hen2 and mtr4 samples
Locus Identifier	Gene Model Description	Biological process (Source: TAIR10)	Reference (PubMed Identifier)
AT1G07135	glycine-rich protein	stress response	PMID:22589469
AT1G21910	DEHYDRATION RESPONSE ELEMENT-BINDING PROTEIN 26 (DREB26)	stress response	PMID:21069430
AT1G22190	RELATED TO AP2 4 (RAP2.4);OAS HIGH ACCUMULATION 1 (OSH1)	stress response	PMID:21509693
AT1G35140	PHOSPHATE-INDUCED 1 (PHI-1)	stress response	PMID:22301961, PMID:22589469
AT1G68840	RELATED TO ABI3/VP1 2 (RAV2)
AT1G70700	JAZ9	stress response	PMID:22589469
AT1G79245	pseudogene of unknown protein
AT2G40000	ORTHOLOG OF SUGAR BEET HS1 PRO-1 2 (HSPRO2)	stress response	PMID:18614705, PMID:17977154
AT2G44130	Galactose oxidase/kelch repeat superfamily protein
AT3G55980	SALT-INDUCIBLE ZINC FINGER 1 (SZF1)	stress response	PMID:22589469
AT4G11280	ACS6	stress response	PMID:22589469, PMID:16021335, PMID:10444084
AT4G24570	DICARBOXYLATE CARRIER 2 (DIC2)	stress response
AT5G57560	TOUCH 4 (TCH4)	stress response	PMID:16214899, PMID:22589469
mRNAs detected only in mtr4 samples
Locus Identifier	Gene Model Description	Biological process (Source: TAIR10)	Reference (PubMed Identifier)
AT1G26560	BETA GLUCOSIDASE 40 (BGLU40)
AT1G32928	unknown protein
AT2G18193	P-loop containing nucleoside triphosphate hydrolases superfamily
AT2G27550	CENTRORADIALIS (ATC)	negative regulation of flower development	PMID:22702636
AT3G01345	Glycoside hydrolase family 35 protein
AT4G14560	INDOLE-3-ACETIC ACID INDUCIBLE (IAA1)	lateral root development	PMID:22589469
AT5G13210	Uncharacterised conserved protein UCP015417
AT5G55270	Protein of unknown function (DUF295)
AT5G60250	zinc finger (C3HC4-type RING finger) family protein
