# Supplementary material for: The RNA Helicases AtMTR4 and HEN2 Target Specific Subsets of Nuclear Transcripts for Degradation by the Nuclear Exosome in Arabidopsis thaliana
Source: PLoS Genet. 2014 Aug 21;10(8):e1004564. doi: 10.1371/journal.pgen.1004564 (PMC4140647; doi:10.1371/journal.pgen.1004564)
Supplement: Table S13 — Primers used in this study. (XLSX) [file pgen.1004564.s032.xlsx]

## Sheet: Lange et al Table S13
Table S13: Primers used in this study
all sequences are given from 5' to 3'
	cDNA synthesis	GAATTCATGTCGACGGTCTCATTTTTTTTTTTT
	3' RACE reverse primer	GAATTCATGTCGACGGTCTCA
Fig. 4	MRP fw	TCGGCGGAGAGACCACAT	from Chekanova et al. 2007
	MRP rev	CTTGCGGTGGAGAGATTCAAA	from Chekanova et al. 2007
	7SL fw	TACTTCCCGCTTACAGCAGTG	from Chekanova et al. 2007
	7SL rev	GGACCAGCAGGCCATAGTG	from Chekanova et al. 2007
	Repeats between AT5G15540-AT5G15530 fw	GTTTGGTGCAATGAAAATGGTAC
	Repeats between AT5G15540-AT5G15530 rev	TTAAAGCCGTGGGTACTAAGAAG
	pre-snoRNA AT3G58193/AT3G58196 fw	GGTTTGATCGCCGTTATGAT
	pre-snoRNA AT3G58193/AT3G58196 rev	ATCGGCGATCAAACCAATAG
	AT2G18440 other RNA 5' fw	GAGGTCGCACGGGTTATTATT
	AT2G18440 other RNA 5' rev	GAGCAGAGGCAAGACGACA
	AT2G18440 other RNA 3' fw	TTGTGGCCTGTTGTGGAAGA
	AT2G18440 other RNA 3' rev	TGACTAAACATGAACGGTGATGC
	AT1G79245_5' fw	TAGATGTTGAAGGCATTGTTGG
	AT1G79245_5' rev	AACCAAAAACACCAACTCATACG
	AT1G79245_central fw	GGATATCTATCTCTGAGCTCCTCTG
	AT1G79245_central rev	CCTGATGGTACAGTCCAGACC
Fig. 5	AT1G49700_V42a	CTTCTGAGCGAAGGTTCGGA
	AT1G49700_V42b	TCTGTGAAACCAGCCTCACG
	AT1G49700_V43a	TTGCTGAAACACCACAATCAG
	AT1G49700_V43b	GTTCGACGTTGCGGTAATG
	AT2G27830_V44a	ACTGGTTTTCATTGGCTCAAA
	AT2G27830_V44b	TTGAAAAAGCAATAATTCAAAATGA
	AT2G27830_V46a	ACTGGCGATAACACGAGAGAG
	AT2G27830_V46b	TTATCGTCGGAAGAGTATGAAGC
	At1g27590 A791	CTTGGAGGAGATGGCAATG
	At1g27590 A792	ACACAACCAGGCTCCAATG
	At1g27590 A795	TCAGGGGAATGAAACTCTGG
	At1g27590 A796	CACGCTTTATCTCTCCCAGC
Fig. 6	AT5G25280_A801	CTGGCCGATGAATTGAGAAC
	AT5G25280_A802	TTGGAATCCCCAACGTAATC
	AT5G25280_A803	AACCGTCGTCGTGTGTTATG
	AT5G25280_A804	TCATCTTCTCCTCATTGTACGAAA
	AT5G11090_V9a	ACAAATCGATCTCCGTTTCG
	AT5G11090_V9b	CTCCTTGAGATCTTGTGATTATGG
	AT5G11090_E40	TCGTGTCCCGTCAAGTCAAC
	AT5G11090_E41	CGACGGATAATGGCAAACAA
	AT5G44060_V71a	CATTGTGGTTTGTTCGTTGG
	AT5G44060_V71b	GAATCGAAAACATAATCACCATTTT
	AT5G44060_V72a	CAAAACAGCTGTAACACCGAAA
	AT5G44060_V72b	AAGACGATGAAGAGAGAGCTTTTTA
Fig. 7	AT1G79270_V52a	TTTGTTGCGTATCTGTACTTAGTTTTC
	AT1G79270_V52b	TTCGCAGAGGGTTTTAAAAAGT
	AT1G79270_V53a	CGTTTCAAACCTGTCTCTTCACA
	AT1G79270_V53b	ACAAACGTTCCCGAAGAGAT
	AT1G79270_V54a	TGCCTCCACCACTTCCAT
	AT1G79270_V54b	CCTTGATATGTCTCAAGAGTTTCATAA
	AT1G79270_V113a	TCATGTTCCAAAACATCCTCGT
	AT1G79270_V113b	AGACGTGTAAGAACAACACAGA
Fig. 8	AT1G61580_V61a	AGTTTCACATTCTCTAGCTGCTT
	AT1G61580_V61b	TCAGAGACTCCGGCCTTGAT
	AT1G61580_V62a	GAAAAGAGCTAGCCGACACC
	AT1G61580_V62b	TGTGAGTCATCCCAGCTTTG
	AT3G01500_V63a	AGTTGCTTAATTAGTGAATCACAAGC
	AT3G01500_V63b	TGTCGAAGCAAGTAGTTTGAAGA
	AT3G01500_V64a	TCCGTAACGAGCCAGTTTTT
	AT3G01500_V64b	TATGCTTCGGTTCCCATCTC
	AT5G19140_V69a	TGGCCTTTTACGATGGTCCC
	AT5G19140_V69b	AGCGAAATTTAAAGGCTCGACG
	AT5G19140_V70a	GCTTACAGCCATCACAACGA
	AT5G19140_V70b	GGAACAAGCAGAATATTTCATCC
Fig. 9	snoRNAs 29/30/31_ E3	GAAATCGGTGTTTGCGCTTT
	snoRNAs 29/30/31_ E4	ATCGTAATCTCCAAAATCCCCA
	snoRNAs 29/30/31_ E5	GCAAAATTAATCTAATCCAACACTTGAT
	snoRNAs 29/30/31_ E6	TGGAGATGCACATAGTATCTCTCAGA
	snoRNAs 29/30/31_ E7	CGAACAAATAGATAATTTAGTCTGCCAA
	snoRNAs 29/30/313_ E8	TCTCAGTGTCAAAACAATGTTTTCAG
	snoRNAs AT2G20721/22/23_E59	ACAAACTCTTGGTGGCGGTG
	snoRNAs AT2G20721/22/23__E60	GGAAACTGAATCGCTCACTGG
	snoRNAs AT2G20721/22/23__E61	CATTGTTGCAGCTTTAAGGCCT
	snoRNAs AT2G20721/22/23_E62	GCCTCACACCGTCAAAAATCA
Fig. 10	antisense AT5G44306	CCAATAAGAGTATCTCATGGGAGC
Fig. S9	AT3G26510_V55a	TCGCCATTAATGAAATCATCC
	AT3G26510_V55b	AGGAATTAAAGTCACTCAC
	AT3G26510_V56a	AACGGGTCCCGAAATACAGC
	AT3G26510_V56b	TCCCCCACCCAAACTCTCTA
	AT3G26510_V57a	CATTAATGAAATCATCCCAAAAGC
	AT3G26510_V57b	TTGCTCGAATTTTACAAGGATAGA
	AT3G26510_V114a	CCACGTGTTTGCCCTACCTT
	AT3G26510_V114b	GATCACGCCATTGCTCGAAT
	AT3G26510_V115a	ACTCCGTCTATGTCCGTTGC
	AT3G26510_V115b	ACACGCAAGCAAAACAGAACA
	AT1G58602_V49a	TCCATCACTAGGAGTTGGAAAGT
	AT1G58602_V49b	CTCGTCGTTTTTGGAGAAGC
	AT1G58602_V50a	AGTTAAATGGGGCTAAATGGGTT
	AT1G58602_V50b	CCCAGTCCACTTTGCCAGTT
	AT1G58602_V51a	AGATTCTTTCACACCATCAAGAGA
	AT1G58602_V51b	AGGATTTGGCAAAGTGGATG
	AT1G58602_V116a	TCACACCATCAAGAGGTTAGTCA
	AT1G58602_V116b	ACAAAAGTTTAACTCGACAGTGCT
	AT3G43160_V58a	TCATCTTGCGCACGAAATAC
	AT3G43160_V58b	TTCAACCTAGGCGAATGGAA
	AT3G43160_V59a	TCTTCGAGGCGTTAAGGTGG
	AT3G43160_V59b	GCCCATTCTTCTCGACCACT
	AT3G43160_V60a	CTAGGGTTGGCGAGAATGGG
	AT3G43160_V60b	TTATACCGCCACCCAAACGG
Fig. S11	AT4G02430_5'fw	TCCAGGCTATGCATTCGTC
	AT4G02430_5'rev	CATGAGCTAGTTCCACCCGTA
	AT4G02430_3'fw	TCCCGCTCTAAGTCGAGGT
	AT4G02430_3'rev	ATGCGATCCAATGTCTCTCC
	AT4G24570_5'fw	CGCTACACTTCTCCGTCAGA
	AT4G24570_5'rev	AGCACTTCGTATAGACCCATCC
	AT4G24570_3'fw	ACGCAATCAGGAGCATGG
	AT4G24570_3'rev	TCGCTCGGTTAATCGTCAA
	AT1G07135_5'fw	CTTCAGCACAATCTTCCTTCCG
	AT1G07135_5'rev	CCACCTCCTCCTTTTTTGATAACG
	AT1G07135_3'fw	CATACGGGTGGTGGTAATGG
	AT1G07135_3'rev	CTGCCGCTTGATCTATGTGA
Fig. S12	AT1G68190 5' fw	AGCAATCTTTTCGAATGGTTAAA
	AT1G68190 5' rev	CACCTCGTTCTGTCAAGGAAG
	AT1G68190 3' fw	CATCACAAGGCTCAAGGAGAA
	AT1G68190 3' rev	GCCATTTTCTTGGGACCATA
	AT4G29780 5' fw	TGGACTCTTCTCCTTCTACTTTCG
	AT4G29780 5' rev	TCGTCGTCTTTTCTTGGGCG
	AT4G29780 3' fw	GATGTTGCCGGAGTTGAAGT
	AT4G29780 3' rev	CAAGTCCACGATGCAAGAGA
	AT4G11280 5' fw	GAGTTATTCAAATGGGTCTCGC
	AT4G11280 5' rev	GCATCAAATCTCCACAAAGC
	AT4G11280 3' fw	AGTTTCGGTCTTGTTTCGTCAC
	AT4G11280 3' rev	GTTATCTCAGCGTGCCTTGC
	AT3G55980 5' fw	TTCATCCGGGAGAAAATGC
	AT3G55980 5' rev	CAGGGGACACAAGTGTAAGGA
	AT3G55980 3' fw	GCTGGAATGGGGAATGAAAGGAG
	AT3G55980 3' rev	ATGACACATCTGGCTCGTCC
Fig. S16	AT1G20100_E30	CGAAATCAAAACGAAATCGATAA	from Chekanova et al. 2007
	AT1G20100_E31	CTCGTTATCGATTTCGTTTTGATTT	from Chekanova et al. 2007
	AT1G20100_E75	TCGCTACGGTGTCCTCTTGTC
	AT1G20100_E76	ATGCAACCTAGAGATCTGGCTACAA
	AT1G20100_V76a	CCAAGTTCTGTCTCTCTTCCAAGTA
	AT1G20100_V76b	CATCGCTGCTGCTATCATCT
	AT5G27720_A562	GAG GAG AAG ACA CGC ACA GA
	AT5G27720_A563	ATC CAC ACC ACG TCC TCT TC
	AT5G27720_A698	GAATGGAGAGACATACAATGGGCAT
	AT5G27720_A699	AGCAAAATATATGAGTGTCAGCTACAC
	AT5G27720__E71	TTCAGCAGATGGTGTGCCTC
	AT5G27720__E72	GGGTCAACATTCTGGTCAGCA
	AT4G02890_E69	TCAAATCTCTCAATCGGGATCAA
	AT4G02890_E70	ACGAAATTGCGATCGAATGG
	AT4G02890_V73a	TCCGGATCAGCAGAGGTT
	AT4G02890_V73b	TCTGGATGTTGTAGTCAGCAAGA
	AT4G02890_V74a	CAGAAGAAGTTCATGTCTCGTTTC
	AT4G02890_V74b	TCATCAGGGGCTTTACAAGG
